# Supplementary material for: Ulmus minor response to Dutch elm disease: de novo transcriptome assembly and annotation
Source: Sci Data. 2025 Jul 23;12:1282. doi: 10.1038/s41597-025-05539-y (PMC12287513; doi:10.1038/s41597-025-05539-y)
Supplement: Supplementary file 2 — Supplementary Tables S1 - S14 [file 41597_2025_5539_MOESM2_ESM.xlsx]

## Sheet: Table S1
Table S1. Complete annotation file of the de novo transcriptome assembly of Ulmus minor in response to Dutch elm disease
Tags	SeqName	Unigenes	B2GO_description	Accession	Description	Species	Length	#Hits	e-Value	sim mean	#GO	GO IDs	GO Names	Enzyme Codes	Enzyme Names	InterPro IDs	InterPro GO IDs	InterPro GO Names
[INTERPRO, BLASTED, MAPPED, GO-SLIM]	TRINITY_DN1091_c0_g1_i4	Umi_contig00001	XP_010087462.1 protein FAR1-RELATED SEQUENCE 4 [Morus notabilis]	XP_010087462.1	protein FAR1-RELATED SEQUENCE 4	Morus notabilis	16407	50	0	83.99	9	P:GO:0006139; P:GO:0006810; P:GO:0007165; P:GO:0007267; P:GO:0009058; F:GO:0005215; F:GO:0005488; F:GO:0038023; C:GO:0005886	P:nucleobase-containing compound metabolic process; P:transport; P:signal transduction; P:cell-cell signaling; P:biosynthetic process; F:transporter activity; F:binding; F:signaling receptor activity; C:plasma membrane	---NA---	---NA---	IPR018289 (PFAM); IPR004330 (PFAM); IPR007527 (PFAM); mobidb-lite (MOBIDB_LITE); IPR031052 (PANTHER); IPR007527 (PROSITE_PROFILES)	P:GO:0006355; F:GO:0008270	P:regulation of DNA-templated transcription; F:zinc ion binding
[INTERPRO, BLASTED, MAPPED, GO-SLIM]	TRINITY_DN9258_c0_g1_i2	Umi_contig00002	XP_010099298.1 auxin transport protein BIG [Morus notabilis]	XP_010099298.1	auxin transport protein BIG	Morus notabilis	16144	50	0	87.05	5	P:GO:0009914; F:GO:0005515; F:GO:0008270; C:GO:0005829; C:GO:0005911	P:hormone transport; F:protein binding; F:zinc ion binding; C:cytosol; C:cell-cell junction	---NA---	---NA---	G3DSA:3.30.60.90:FF:000010 (FUNFAM); IPR011989 (G3DSA:1.25.10.GENE3D); IPR043145 (G3DSA:3.30.60.GENE3D); IPR000433 (PFAM); IPR025704 (PFAM); mobidb-lite (MOBIDB_LITE); mobidb-lite (MOBIDB_LITE); mobidb-lite (MOBIDB_LITE); mobidb-lite (MOBIDB_LITE); mobidb-lite (MOBIDB_LITE); mobidb-lite (MOBIDB_LITE); mobidb-lite (MOBIDB_LITE); mobidb-lite (MOBIDB_LITE); mobidb-lite (MOBIDB_LITE); IPR045189 (PANT…	P:GO:0006810; P:GO:0009914; P:GO:0010817; P:GO:0051179; P:GO:0051234; P:GO:0065007; P:GO:0065008; F:GO:0005515; F:GO:0008270; C:GO:0005622; C:GO:0005737; C:GO:0005829; C:GO:0005911; C:GO:0030054; C:GO:0070161; C:GO:0110165	P:transport; P:hormone transport; P:regulation of hormone levels; P:localization; P:establishment of localization; P:biological regulation; P:regulation of biological quality; F:protein binding; F:zinc ion binding; C:intracellular anatomical structure; C:cytoplasm; C:cytosol; C:cell-cell junction; C:cell junction; C:anchoring junction; C:cellular anatomical entity
[INTERPRO, BLASTED, MAPPED]	TRINITY_DN1582_c0_g1_i1	Umi_contig00003	XP_049934320.1 retrovirus-related Pol polyprotein from transposon RE1 isoform X1 [Nymphaea colorata]	XP_049934320.1	retrovirus-related Pol polyprotein from transposon RE1 isoform X1	Nymphaea colorata	15135	50	0	66.41	28	P:GO:0006355; P:GO:0006887; P:GO:0015031; P:GO:0015689; P:GO:0046718; P:GO:0055010; P:GO:0060048; P:GO:0075521; P:GO:0075606; P:GO:0075732; F:GO:0003677; F:GO:0003700; F:GO:0003723; F:GO:0003785; F:GO:0005198; F:GO:0005509; F:GO:0005546; F:GO:0046872; C:GO:0000145; C:GO:0005634; C:GO:0016459; C:GO:0016460; C:GO:0019028; C:GO:0030430; C:GO:0031672; C:GO:0032993; C:GO:0039619; C:GO:0044423	P:regulation of DNA-templated transcription; P:exocytosis; P:protein transport; P:molybdate ion transport; P:viral entry into host cell; P:ventricular cardiac muscle tissue morphogenesis; P:cardiac muscle contraction; P:microtubule-dependent intracellular transport of viral material towards nucleus; P:transport of viral material towards nucleus; P:viral penetration into host nucleus; F:DNA bindin…	---NA---	---NA---	IPR013103 (PFAM); mobidb-lite (MOBIDB_LITE); mobidb-lite (MOBIDB_LITE); mobidb-lite (MOBIDB_LITE); mobidb-lite (MOBIDB_LITE); mobidb-lite (MOBIDB_LITE); PTHR11439 (PANTHER); IPR043502 (SUPERFAMILY)	no GO terms	no GO terms
[INTERPRO, BLASTED, MAPPED]	TRINITY_DN1263_c0_g2_i1	Umi_contig00004	XP_024041095.1 uncharacterized protein LOC112098853 [Citrus clementina]	XP_024041095.1	uncharacterized protein LOC112098853	Citrus clementina	14709	50	2.01167e-82	47.17	69	P:GO:0000122; P:GO:0000398; P:GO:0006281; P:GO:0006412; P:GO:0006413; P:GO:0006471; P:GO:0006508; P:GO:0006974; P:GO:0008033; P:GO:0030592; P:GO:0039665; P:GO:0045824; P:GO:0046677; P:GO:0046718; P:GO:0055085; P:GO:0070212; P:GO:0070213; P:GO:0071704; P:GO:0071932; P:GO:0099008; P:GO:1905168; P:GO:1990961; P:GO:1990966; F:GO:0000166; F:GO:0003676; F:GO:0003677; F:GO:0003684; F:GO:0003743; F:GO:00…	P:negative regulation of transcription by RNA polymerase II; P:mRNA splicing, via spliceosome; P:DNA repair; P:translation; P:translational initiation; P:obsolete protein ADP-ribosylation; P:proteolysis; P:DNA damage response; P:tRNA processing; P:DNA ADP-ribosylation; P:permeabilization of host organelle membrane involved in viral entry into host cell; P:negative regulation of innate immune resp…	---NA---	---NA---	IPR005162 (PFAM); mobidb-lite (MOBIDB_LITE); mobidb-lite (MOBIDB_LITE)	no GO terms	no GO terms
[INTERPRO, BLASTED, MAPPED]	TRINITY_DN25886_c0_g1_i1	Umi_contig00005	XP_050280163.1 uncharacterized protein LOC126721157 [Quercus robur]	XP_050280163.1	uncharacterized protein LOC126721157	Quercus robur	13962	50	3.10554e-50	46.35	37	P:GO:0006412; P:GO:0006413; P:GO:0006508; P:GO:0006886; P:GO:0008033; P:GO:0015031; P:GO:0022900; P:GO:0030150; P:GO:0039665; P:GO:0046718; P:GO:0071704; P:GO:0099008; F:GO:0000166; F:GO:0003674; F:GO:0003743; F:GO:0003924; F:GO:0005525; F:GO:0008137; F:GO:0008233; F:GO:0016787; F:GO:0046812; C:GO:0001405; C:GO:0005739; C:GO:0005743; C:GO:0005744; C:GO:0005829; C:GO:0016020; C:GO:0016020; C:GO:00…	P:translation; P:translational initiation; P:proteolysis; P:intracellular protein transport; P:tRNA processing; P:protein transport; P:electron transport chain; P:protein import into mitochondrial matrix; P:permeabilization of host organelle membrane involved in viral entry into host cell; P:viral entry into host cell; P:organic substance metabolic process; P:viral entry via permeabilization of i…	---NA---	---NA---	no IPS match	no IPS match	no IPS match
[INTERPRO, BLASTED, MAPPED, GO-SLIM]	TRINITY_DN1263_c0_g1_i9	Umi_contig00006	XP_052299757.1 uncharacterized protein LOC127903125 [Citrus sinensis]	XP_052299757.1	uncharacterized protein LOC127903125	Citrus sinensis	13528	50	0	72.3	3	P:GO:0006139; F:GO:0005488; C:GO:0005634	P:nucleobase-containing compound metabolic process; F:binding; C:nucleus	---NA---	---NA---	IPR043128 (G3DSA:3.30.70.GENE3D); G3DSA:3.10.10.10 (GENE3D); IPR000477 (PFAM); PTHR24559 (PANTHER); cd01647 (CDD); IPR043502 (SUPERFAMILY)	no GO terms	no GO terms
[INTERPRO, BLASTED, MAPPED, GO-SLIM]	TRINITY_DN61456_c0_g1_i2	Umi_contig00007	XP_030508732.1 uncharacterized protein LOC115723397 [Cannabis sativa]	XP_030508732.1	uncharacterized protein LOC115723397	Cannabis sativa	13515	50	0	84.48	3	P:GO:0006629; F:GO:0003824; C:GO:0016020	P:lipid metabolic process; F:catalytic activity; C:membrane	EC:1.2.1.84	Alcohol-forming fatty acyl-CoA reductase	IPR009543 (PFAM); IPR031646 (PFAM); IPR000008 (PFAM); IPR026854 (PFAM); IPR009291 (PFAM); IPR031642 (PFAM); IPR010482 (PFAM); IPR035892 (G3DSA:2.60.40.GENE3D); IPR011993 (G3DSA:2.30.29.GENE3D); PTHR45523 (PANTHER); IPR001849 (PROSITE_PROFILES); cd00030 (CDD); cd00821 (CDD); SSF50729 (SUPERFAMILY); IPR035892 (SUPERFAMILY)	no GO terms	no GO terms
[INTERPRO, BLASTED, MAPPED, GO-SLIM]	TRINITY_DN7824_c0_g1_i5	Umi_contig00008	XP_048334556.1 transformation/transcription domain-associated protein isoform X3 [Ziziphus jujuba var. spinosa]	XP_048334556.1	transformation/transcription domain-associated protein isoform X3	Ziziphus jujuba var. spinosa	12316	50	0	91.98	9	P:GO:0006281; P:GO:0006355; F:GO:0003712; F:GO:0005515; C:GO:0000124; C:GO:0005654; C:GO:0016020; C:GO:0035267; C:GO:0071819	P:DNA repair; P:regulation of DNA-templated transcription; F:transcription coregulator activity; F:protein binding; C:SAGA complex; C:nucleoplasm; C:membrane; C:NuA4 histone acetyltransferase complex; C:DUBm complex	---NA---	---NA---	G3DSA:1.25.10.10:FF:000294 (FUNFAM); G3DSA:1.10.1070.11:FF:000026 (FUNFAM); IPR003152 (PFAM); IPR036940 (G3DSA:1.10.1070.GENE3D); IPR000403 (PFAM); IPR003151 (PFAM); IPR046805 (PFAM); IPR046807 (PFAM); mobidb-lite (MOBIDB_LITE); mobidb-lite (MOBIDB_LITE); mobidb-lite (MOBIDB_LITE); mobidb-lite (MOBIDB_LITE); PTHR11139 (PANTHER); IPR014009 (PROSITE_PROFILES); IPR000403 (PROSITE_PROFILES); IPR00315…	P:GO:0006139; P:GO:0006259; P:GO:0006281; P:GO:0006351; P:GO:0006355; P:GO:0006725; P:GO:0006807; P:GO:0006950; P:GO:0006974; P:GO:0008152; P:GO:0009058; P:GO:0009059; P:GO:0009889; P:GO:0009987; P:GO:0010467; P:GO:0010468; P:GO:0010556; P:GO:0016070; P:GO:0018130; P:GO:0019219; P:GO:0019222; P:GO:0019438; P:GO:0031323; P:GO:0031326; P:GO:0032774; P:GO:0033554; P:GO:0034641; P:GO:0034645; P:GO:00…	P:nucleobase-containing compound metabolic process; P:DNA metabolic process; P:DNA repair; P:DNA-templated transcription; P:regulation of DNA-templated transcription; P:cellular aromatic compound metabolic process; P:nitrogen compound metabolic process; P:response to stress; P:DNA damage response; P:metabolic process; P:biosynthetic process; P:macromolecule biosynthetic process; P:regulation of b…
[INTERPRO, BLASTED, MAPPED, GO-SLIM]	TRINITY_DN2360_c0_g3_i1	Umi_contig00009	XP_034684182.1 uncharacterized mitochondrial protein AtMg00810-like [Vitis riparia]	XP_034684182.1	uncharacterized mitochondrial protein AtMg00810-like	Vitis riparia	12212	50	0	65.74	8	P:GO:0006259; P:GO:0009058; F:GO:0000166; F:GO:0003676; F:GO:0003824; F:GO:0005215; C:GO:0005739; C:GO:0016020	P:DNA metabolic process; P:biosynthetic process; F:nucleotide binding; F:nucleic acid binding; F:catalytic activity; F:transporter activity; C:mitochondrion; C:membrane	EC:7.1.2.2; EC:6	H(+)-transporting two-sector ATPase; Ligases	IPR036397 (G3DSA:3.30.420.GENE3D); IPR013103 (PFAM); PF14223 (PFAM); IPR025724 (PFAM); IPR001584 (PFAM); mobidb-lite (MOBIDB_LITE); mobidb-lite (MOBIDB_LITE); mobidb-lite (MOBIDB_LITE); mobidb-lite (MOBIDB_LITE); PTHR11439 (PANTHER); IPR001584 (PROSITE_PROFILES); cd09272 (CDD); IPR012337 (SUPERFAMILY); IPR043502 (SUPERFAMILY)	P:GO:0015074; F:GO:0003676	P:DNA integration; F:nucleic acid binding
[INTERPRO, BLASTED, MAPPED]	TRINITY_DN43569_c0_g1_i1	Umi_contig00010	YP_010047129.1 ribosomal protein L10 (mitochondrion) [Pyrus betulifolia]	YP_010047129.1	ribosomal protein L10 (mitochondrion)	Pyrus betulifolia	11908	50	2.3784e-101	94.52	38	P:GO:0000271; P:GO:0000278; P:GO:0000380; P:GO:0000381; P:GO:0001172; P:GO:0001751; P:GO:0006376; P:GO:0006397; P:GO:0006915; P:GO:0007091; P:GO:0008380; P:GO:0016567; P:GO:0030071; P:GO:0030163; P:GO:0031145; P:GO:0039654; P:GO:0039663; P:GO:0039694; P:GO:0045842; P:GO:0051301; P:GO:0090090; F:GO:0000166; F:GO:0003676; F:GO:0003677; F:GO:0003723; F:GO:0003968; F:GO:0005524; F:GO:0008236; F:GO:00…	P:polysaccharide biosynthetic process; P:mitotic cell cycle; P:alternative mRNA splicing, via spliceosome; P:regulation of alternative mRNA splicing, via spliceosome; P:RNA-templated transcription; P:compound eye photoreceptor cell differentiation; P:mRNA splice site recognition; P:mRNA processing; P:apoptotic process; P:metaphase/anaphase transition of mitotic cell cycle; P:RNA splicing; P:prote…	---NA---	---NA---	no IPS match	no IPS match	no IPS match
[INTERPRO, BLASTED, MAPPED, GO-SLIM]	TRINITY_DN8813_c0_g1_i1	Umi_contig00011	YP_009270680.1 ribosomal protein S3 (mitochondrion) [Nelumbo nucifera]	YP_009270680.1	ribosomal protein S3 (mitochondrion)	Nelumbo nucifera	11542	50	0	90.46	5	P:GO:0006412; F:GO:0003723; F:GO:0005198; F:GO:0016787; C:GO:0016020	P:translation; F:RNA binding; F:structural molecule activity; F:hydrolase activity; C:membrane	EC:3.4.17	Acting on peptide bonds (peptidases)	G3DSA:3.30.1140.32:FF:000008 (FUNFAM); IPR036419 (G3DSA:3.30.1140.GENE3D); IPR001351 (PFAM); IPR044954 (PANTHER); IPR036419 (SUPERFAMILY); IPR009019 (SUPERFAMILY)	P:GO:0006412; F:GO:0003723; F:GO:0003735	P:translation; F:RNA binding; F:structural constituent of ribosome
[INTERPRO, BLASTED, MAPPED]	TRINITY_DN403_c0_g1_i9	Umi_contig00012	XP_016647711.1 phragmoplast orienting kinesin-1 [Prunus mume]	XP_016647711.1	phragmoplast orienting kinesin-1	Prunus mume	11536	50	0	76.27	51	P:GO:0002376; P:GO:0006281; P:GO:0006303; P:GO:0006338; P:GO:0006357; P:GO:0006857; P:GO:0006974; P:GO:0009399; P:GO:0015031; P:GO:0015833; P:GO:0015835; P:GO:0031297; P:GO:0045087; P:GO:0045893; P:GO:0048478; P:GO:0050434; P:GO:0055085; P:GO:0070424; P:GO:0090656; P:GO:0140206; F:GO:0000166; F:GO:0001070; F:GO:0003723; F:GO:0004386; F:GO:0005515; F:GO:0005524; F:GO:0008094; F:GO:0015293; F:GO:00…	P:immune system process; P:DNA repair; P:double-strand break repair via nonhomologous end joining; P:chromatin remodeling; P:regulation of transcription by RNA polymerase II; P:oligopeptide transport; P:DNA damage response; P:nitrogen fixation; P:protein transport; P:peptide transport; P:peptidoglycan transport; P:replication fork processing; P:innate immune response; P:positive regulation of DNA…	---NA---	---NA---	IPR044986 (PANTHER)	no GO terms	no GO terms
[INTERPRO, BLASTED, MAPPED]	TRINITY_DN16197_c0_g1_i1	Umi_contig00013	XP_049399894.1 uncharacterized mitochondrial protein AtMg00810-like [Solanum stenotomum]	XP_049399894.1	uncharacterized mitochondrial protein AtMg00810-like	Solanum stenotomum	11389	50	3.28501e-24	52.34	17	P:GO:0006119; P:GO:0009060; P:GO:0022900; P:GO:0022904; P:GO:1902600; F:GO:0004129; F:GO:0008121; F:GO:0009055; F:GO:0016491; F:GO:0020037; F:GO:0046872; C:GO:0005739; C:GO:0005743; C:GO:0016020; C:GO:0016020; C:GO:0045275; C:GO:0070469	P:oxidative phosphorylation; P:aerobic respiration; P:electron transport chain; P:respiratory electron transport chain; P:proton transmembrane transport; F:cytochrome-c oxidase activity; F:ubiquinol-cytochrome-c reductase activity; F:electron transfer activity; F:oxidoreductase activity; F:heme binding; F:metal ion binding; C:mitochondrion; C:mitochondrial inner membrane; C:membrane; C:membrane; …	---NA---	---NA---	no IPS match	no IPS match	no IPS match
[INTERPRO, BLASTED, MAPPED, GO-SLIM]	TRINITY_DN4089_c0_g1_i2	Umi_contig00014	XP_024021277.1 serine/threonine-protein kinase SMG1 [Morus notabilis]	XP_024021277.1	serine/threonine-protein kinase SMG1	Morus notabilis	11239	50	0	82.58	6	P:GO:0000184; P:GO:0016310; F:GO:0004674; F:GO:0005515; C:GO:0005634; C:GO:0016020	P:nuclear-transcribed mRNA catabolic process, nonsense-mediated decay; P:phosphorylation; F:protein serine/threonine kinase activity; F:protein binding; C:nucleus; C:membrane	EC:2.7.11.1	Non-specific serine/threonine protein kinase	G3DSA:1.10.1070.11:FF:000023 (FUNFAM); G3DSA:3.30.1010.10:FF:000029 (FUNFAM); IPR036940 (G3DSA:1.10.1070.GENE3D); IPR031559 (PFAM); IPR000403 (PFAM); IPR003152 (PFAM); G3DSA:3.30.1010.10 (GENE3D); mobidb-lite (MOBIDB_LITE); mobidb-lite (MOBIDB_LITE); mobidb-lite (MOBIDB_LITE); mobidb-lite (MOBIDB_LITE); mobidb-lite (MOBIDB_LITE); mobidb-lite (MOBIDB_LITE); mobidb-lite (MOBIDB_LITE); PTHR11139 (PA…	P:GO:0000184; P:GO:0016310; F:GO:0004674; F:GO:0005515; C:GO:0005622; C:GO:0005634; C:GO:0016020; C:GO:0043226; C:GO:0043227; C:GO:0043229; C:GO:0043231; C:GO:0110165	P:nuclear-transcribed mRNA catabolic process, nonsense-mediated decay; P:phosphorylation; F:protein serine/threonine kinase activity; F:protein binding; C:intracellular anatomical structure; C:nucleus; C:membrane; C:organelle; C:membrane-bounded organelle; C:intracellular organelle; C:intracellular membrane-bounded organelle; C:cellular anatomical entity
[INTERPRO, BLASTED, MAPPED, GO-SLIM]	TRINITY_DN3880_c0_g1_i8	Umi_contig00015	XP_010112869.1 pentatricopeptide repeat-containing protein At4g02750 [Morus notabilis]	XP_010112869.1	pentatricopeptide repeat-containing protein At4g02750	Morus notabilis	11104	50	0	85.21	3	P:GO:0006139; F:GO:0003723; F:GO:0005515	P:nucleobase-containing compound metabolic process; F:RNA binding; F:protein binding	---NA---	---NA---	G3DSA:1.25.40.10:FF:000366 (FUNFAM); G3DSA:1.25.40.10:FF:000031 (FUNFAM); G3DSA:1.25.40.10:FF:000125 (FUNFAM); IPR011990 (G3DSA:1.25.40.GENE3D); IPR011990 (G3DSA:1.25.40.GENE3D); IPR011990 (G3DSA:1.25.40.GENE3D); IPR002885 (PFAM); IPR046848 (PFAM); IPR002885 (PFAM); IPR002885 (PFAM); IPR002885 (NCBIFAM); IPR046960 (PANTHER); IPR002885 (PROSITE_PROFILES); IPR002885 (PROSITE_PROFILES); IPR002885 (P…	P:GO:0009451; F:GO:0003723; F:GO:0005515	P:RNA modification; F:RNA binding; F:protein binding
[INTERPRO, BLASTED, MAPPED, GO-SLIM]	TRINITY_DN1537_c0_g1_i4	Umi_contig00016	XP_010100698.1 calcium-transporting ATPase, endoplasmic reticulum-type [Morus notabilis]	XP_010100698.1	calcium-transporting ATPase, endoplasmic reticulum-type	Morus notabilis	11009	50	0	95.3	8	P:GO:0006874; P:GO:0065008; P:GO:0070588; F:GO:0005524; F:GO:0015085; F:GO:0016887; F:GO:0022853; C:GO:0016020	P:intracellular calcium ion homeostasis; P:regulation of biological quality; P:calcium ion transmembrane transport; F:ATP binding; F:calcium ion transmembrane transporter activity; F:ATP hydrolysis activity; F:active monoatomic ion transmembrane transporter activity; C:membrane	EC:3.6.1.15	Nucleoside-triphosphate phosphatase	PR00121 (PRINTS); PR00119 (PRINTS); G3DSA:2.70.150.10:FF:000014 (FUNFAM); G3DSA:3.40.1110.10:FF:000021 (FUNFAM); G3DSA:3.40.50.1000:FF:000028 (FUNFAM); G3DSA:1.20.1110.10:FF:000027 (FUNFAM); G3DSA:1.20.1110.10:FF:000077 (FUNFAM); IPR006068 (PFAM); PF00702 (PFAM); G3DSA:2.70.150.10 (GENE3D); PF00122 (PFAM); IPR023214 (G3DSA:3.40.50.GENE3D); IPR023299 (G3DSA:3.40.1110.GENE3D); G3DSA:1.20.1110.10 (G…	P:GO:0006810; P:GO:0006811; P:GO:0006812; P:GO:0006816; P:GO:0006873; P:GO:0006874; P:GO:0006875; P:GO:0009987; P:GO:0019725; P:GO:0030001; P:GO:0030003; P:GO:0034220; P:GO:0042592; P:GO:0048878; P:GO:0050801; P:GO:0051179; P:GO:0051234; P:GO:0055065; P:GO:0055074; P:GO:0055080; P:GO:0055082; P:GO:0055085; P:GO:0065007; P:GO:0065008; P:GO:0070588; P:GO:0072503; P:GO:0072507; P:GO:0098655; P:GO:00…	P:transport; P:monoatomic ion transport; P:monoatomic cation transport; P:calcium ion transport; P:intracellular monoatomic ion homeostasis; P:intracellular calcium ion homeostasis; P:obsolete intracellular metal ion homeostasis; P:cellular process; P:cellular homeostasis; P:metal ion transport; P:intracellular monoatomic cation homeostasis; P:monoatomic ion transmembrane transport; P:homeostatic…
[INTERPRO, BLASTED, MAPPED, GO-SLIM]	TRINITY_DN4148_c2_g1_i1	Umi_contig00017	XP_024930706.2 E3 ubiquitin-protein ligase UPL2-like [Ziziphus jujuba var. spinosa]	XP_024930706.2	E3 ubiquitin-protein ligase UPL2-like	Ziziphus jujuba var. spinosa	10971	50	0	87.5	6	P:GO:0000209; P:GO:0043161; P:GO:0044248; P:GO:0045732; F:GO:0004842; F:GO:0005515	P:protein polyubiquitination; P:proteasome-mediated ubiquitin-dependent protein catabolic process; P:cellular catabolic process; P:positive regulation of protein catabolic process; F:ubiquitin-protein transferase activity; F:protein binding	EC:2.3.2	Acyltransferases	G3DSA:1.10.8.10:FF:000067 (FUNFAM); G3DSA:3.90.1750.10:FF:000003 (FUNFAM); G3DSA:3.30.2160.10:FF:000001 (FUNFAM); IPR000569 (PFAM); IPR015940 (PFAM); G3DSA:1.10.8.10 (GENE3D); IPR010309 (PFAM); IPR025527 (PFAM); G3DSA:6.10.250.1630 (GENE3D); IPR010314 (PFAM); G3DSA:3.30.2160.10 (GENE3D); G3DSA:3.90.1750.10 (GENE3D); mobidb-lite (MOBIDB_LITE); mobidb-lite (MOBIDB_LITE); mobidb-lite (MOBIDB_LITE); …	P:GO:0000209; P:GO:0006508; P:GO:0006511; P:GO:0006807; P:GO:0008152; P:GO:0009056; P:GO:0009057; P:GO:0009893; P:GO:0009894; P:GO:0009896; P:GO:0009987; P:GO:0010498; P:GO:0010604; P:GO:0016567; P:GO:0019222; P:GO:0019538; P:GO:0019538; P:GO:0019941; P:GO:0030163; P:GO:0030163; P:GO:0032446; P:GO:0036211; P:GO:0036211; P:GO:0042176; P:GO:0043161; P:GO:0043170; P:GO:0043412; P:GO:0043632; P:GO:00…	P:protein polyubiquitination; P:proteolysis; P:ubiquitin-dependent protein catabolic process; P:nitrogen compound metabolic process; P:metabolic process; P:catabolic process; P:macromolecule catabolic process; P:positive regulation of metabolic process; P:regulation of catabolic process; P:positive regulation of catabolic process; P:cellular process; P:proteasomal protein catabolic process; P:pos…
[INTERPRO, BLASTED, MAPPED, GO-SLIM]	TRINITY_DN5529_c0_g1_i1	Umi_contig00018	XP_024018629.1 protein SPIRRIG isoform X2 [Morus notabilis]	XP_024018629.1	protein SPIRRIG isoform X2	Morus notabilis	10805	50	0	88.86	6	P:GO:0006139; P:GO:0009058; P:GO:0065009; F:GO:0005515; F:GO:0030234; C:GO:0005622	P:nucleobase-containing compound metabolic process; P:biosynthetic process; P:regulation of molecular function; F:protein binding; F:enzyme regulator activity; C:intracellular anatomical structure	---NA---	---NA---	G3DSA:1.10.1540.10:FF:000002 (FUNFAM); IPR011993 (G3DSA:2.30.29.GENE3D); IPR015943 (G3DSA:2.130.10.GENE3D); IPR036372 (G3DSA:1.10.1540.GENE3D); IPR015943 (G3DSA:2.130.10.GENE3D); IPR023362 (PFAM); G3DSA:2.60.120.200 (GENE3D); IPR000409 (PFAM); IPR011989 (G3DSA:1.25.10.GENE3D); IPR001680 (PFAM); mobidb-lite (MOBIDB_LITE); mobidb-lite (MOBIDB_LITE); mobidb-lite (MOBIDB_LITE); mobidb-lite (MOBIDB_LI…	F:GO:0005515	F:protein binding
[INTERPRO, BLASTED, MAPPED, GO-SLIM]	TRINITY_DN2978_c0_g1_i4	Umi_contig00019	XP_010107907.1 polyadenylate-binding protein 8 isoform X2 [Morus notabilis]	XP_010107907.1	polyadenylate-binding protein 8 isoform X2	Morus notabilis	10773	50	0	92.04	4	P:GO:0006508; F:GO:0003723; F:GO:0004252; C:GO:1990904	P:proteolysis; F:RNA binding; F:serine-type endopeptidase activity; C:ribonucleoprotein complex	EC:3.4.21	Acting on peptide bonds (peptidases)	G3DSA:1.10.1900.10:FF:000003 (FUNFAM); G3DSA:3.30.70.330:FF:000239 (FUNFAM); G3DSA:3.30.70.330:FF:000003 (FUNFAM); G3DSA:3.30.70.330:FF:000217 (FUNFAM); G3DSA:3.30.70.330:FF:000555 (FUNFAM); IPR002004 (PFAM); IPR000504 (PFAM); IPR006515 (NCBIFAM); IPR012677 (G3DSA:3.30.70.GENE3D); IPR012677 (G3DSA:3.30.70.GENE3D); G3DSA:1.10.1900.10 (GENE3D); IPR012677 (G3DSA:3.30.70.GENE3D); PTHR24012 (PANTHER);…	F:GO:0003676; F:GO:0003723; F:GO:0005488; F:GO:0097159; F:GO:1901363; C:GO:0032991; C:GO:1990904	F:nucleic acid binding; F:RNA binding; F:binding; F:organic cyclic compound binding; F:heterocyclic compound binding; C:protein-containing complex; C:ribonucleoprotein complex
[INTERPRO, BLASTED, MAPPED, GO-SLIM]	TRINITY_DN25478_c0_g1_i2	Umi_contig00020	XP_024023414.1 BEACH domain-containing protein B [Morus notabilis]	XP_024023414.1	BEACH domain-containing protein B	Morus notabilis	10653	50	0	88.05	1	F:GO:0005515	F:protein binding	---NA---	---NA---	G3DSA:1.10.1540.10:FF:000001 (FUNFAM); IPR046851 (PFAM); IPR046852 (PFAM); PF13385 (PFAM); IPR015943 (G3DSA:2.130.10.GENE3D); IPR023362 (PFAM); IPR036372 (G3DSA:1.10.1540.GENE3D); IPR011993 (G3DSA:2.30.29.GENE3D); PF16057 (PFAM); G3DSA:2.60.120.200 (GENE3D); IPR000409 (PFAM); IPR031570 (PFAM); mobidb-lite (MOBIDB_LITE); mobidb-lite (MOBIDB_LITE); mobidb-lite (MOBIDB_LITE); mobidb-lite (MOBIDB_LIT…	F:GO:0005515	F:protein binding
[INTERPRO, BLASTED, MAPPED]	TRINITY_DN371_c0_g1_i5	Umi_contig00021	XP_050942184.1 transposon Tf2-1 polyprotein isoform X1 [Cucumis melo]	XP_050942184.1	transposon Tf2-1 polyprotein isoform X1	Cucumis melo	10633	50	0	71.75	20	P:GO:0006310; P:GO:0006412; P:GO:0006418; P:GO:0006438; P:GO:0106074; F:GO:0000150; F:GO:0000166; F:GO:0002161; F:GO:0003677; F:GO:0004812; F:GO:0004832; F:GO:0005198; F:GO:0005524; F:GO:0016491; F:GO:0016874; F:GO:0018502; C:GO:0005737; C:GO:0019028; C:GO:0039617; C:GO:0044423	P:DNA recombination; P:translation; P:tRNA aminoacylation for protein translation; P:valyl-tRNA aminoacylation; P:aminoacyl-tRNA metabolism involved in translational fidelity; F:DNA strand exchange activity; F:nucleotide binding; F:aminoacyl-tRNA editing activity; F:DNA binding; F:aminoacyl-tRNA ligase activity; F:valine-tRNA ligase activity; F:structural molecule activity; F:ATP binding; F:oxido…	---NA---	---NA---	no IPS match	no IPS match	no IPS match
[INTERPRO, BLASTED, MAPPED, GO-SLIM]	TRINITY_DN430_c0_g1_i1	Umi_contig00022	XP_052724925.1 retrovirus-related Pol polyprotein from transposon RE1 [Vigna angularis]	XP_052724925.1	retrovirus-related Pol polyprotein from transposon RE1	Vigna angularis	10517	50	0	62.96	2	P:GO:0006259; F:GO:0003676	P:DNA metabolic process; F:nucleic acid binding	---NA---	---NA---	IPR013103 (PFAM); IPR001584 (PFAM); IPR025724 (PFAM); IPR036397 (G3DSA:3.30.420.GENE3D); IPR005162 (PFAM); mobidb-lite (MOBIDB_LITE); mobidb-lite (MOBIDB_LITE); PTHR11439 (PANTHER); IPR001584 (PROSITE_PROFILES); cd09272 (CDD); IPR012337 (SUPERFAMILY); IPR043502 (SUPERFAMILY)	P:GO:0015074; F:GO:0003676	P:DNA integration; F:nucleic acid binding
[INTERPRO, BLASTED, MAPPED, GO-SLIM]	TRINITY_DN3077_c5_g1_i2	Umi_contig00023	XP_042756658.2 retrovirus-related Pol polyprotein from transposon TNT 1-94 [Lactuca sativa]	XP_042756658.2	retrovirus-related Pol polyprotein from transposon TNT 1-94	Lactuca sativa	10492	50	0	56.25	2	P:GO:0006259; F:GO:0003676	P:DNA metabolic process; F:nucleic acid binding	---NA---	---NA---	PF14223 (PFAM); IPR013103 (PFAM); IPR025724 (PFAM); IPR036397 (G3DSA:3.30.420.GENE3D); IPR001584 (PFAM); mobidb-lite (MOBIDB_LITE); mobidb-lite (MOBIDB_LITE); PTHR11439 (PANTHER); IPR001584 (PROSITE_PROFILES); IPR001878 (PROSITE_PROFILES); cd09272 (CDD); IPR036875 (SUPERFAMILY); IPR043502 (SUPERFAMILY); IPR012337 (SUPERFAMILY)	P:GO:0015074; F:GO:0003676; F:GO:0008270	P:DNA integration; F:nucleic acid binding; F:zinc ion binding
[INTERPRO, BLASTED, MAPPED, GO-SLIM]	TRINITY_DN25_c0_g2_i1	Umi_contig00024	XP_050944386.1 transposon Tf2-1 polyprotein [Cucumis melo]	XP_050944386.1	transposon Tf2-1 polyprotein	Cucumis melo	10478	50	0	69.96	2	P:GO:0006259; F:GO:0003676	P:DNA metabolic process; F:nucleic acid binding	---NA---	---NA---	G3DSA:3.10.10.10:FF:000007 (FUNFAM); G3DSA:3.30.70.270:FF:000020 (FUNFAM); G3DSA:1.10.340.70 (GENE3D); IPR043128 (G3DSA:3.30.70.GENE3D); IPR043128 (G3DSA:3.30.70.GENE3D); IPR036397 (G3DSA:3.30.420.GENE3D); IPR000477 (PFAM); IPR041373 (PFAM); IPR041588 (PFAM); PTHR24559 (PANTHER); IPR000477 (PROSITE_PROFILES); IPR001584 (PROSITE_PROFILES); cd01647 (CDD); cd09274 (CDD); IPR012337 (SUPERFAMILY); IPR…	P:GO:0015074; F:GO:0003676	P:DNA integration; F:nucleic acid binding
[INTERPRO, BLASTED, MAPPED, GO-SLIM]	TRINITY_DN1859_c1_g1_i1	Umi_contig00025	XP_052485830.1 transposon Tf2-1 polyprotein [Gossypium raimondii]	XP_052485830.1	transposon Tf2-1 polyprotein	Gossypium raimondii	9998	50	0	75.91	2	P:GO:0006259; F:GO:0003676	P:DNA metabolic process; F:nucleic acid binding	---NA---	---NA---	G3DSA:1.10.340.70:FF:000001 (FUNFAM); G3DSA:1.10.340.70 (GENE3D); IPR041373 (PFAM); IPR036397 (G3DSA:3.30.420.GENE3D); IPR041588 (PFAM); PTHR47266 (PANTHER); IPR001584 (PROSITE_PROFILES); IPR043502 (SUPERFAMILY); IPR012337 (SUPERFAMILY)	P:GO:0015074; F:GO:0003676	P:DNA integration; F:nucleic acid binding
[INTERPRO, BLASTED, MAPPED, GO-SLIM]	TRINITY_DN7852_c0_g1_i3	Umi_contig00026	XP_015884300.1 protein CYPRO4 [Ziziphus jujuba var. spinosa]	XP_015884300.1	protein CYPRO4	Ziziphus jujuba var. spinosa	9994	50	0	90.98	4	F:GO:0005515; C:GO:0005634; C:GO:0005737; C:GO:0016020	F:protein binding; C:nucleus; C:cytoplasm; C:membrane	---NA---	---NA---	G3DSA:2.130.10.10:FF:000663 (FUNFAM); IPR013863 (PFAM); IPR015943 (G3DSA:2.130.10.GENE3D); mobidb-lite (MOBIDB_LITE); mobidb-lite (MOBIDB_LITE); mobidb-lite (MOBIDB_LITE); IPR040458 (PANTHER); SSF101908 (SUPERFAMILY)	F:GO:0005515; C:GO:0005622; C:GO:0005634; C:GO:0005737; C:GO:0016020; C:GO:0043226; C:GO:0043227; C:GO:0043229; C:GO:0043231; C:GO:0110165	F:protein binding; C:intracellular anatomical structure; C:nucleus; C:cytoplasm; C:membrane; C:organelle; C:membrane-bounded organelle; C:intracellular organelle; C:intracellular membrane-bounded organelle; C:cellular anatomical entity
[INTERPRO, BLASTED, MAPPED, GO-SLIM]	TRINITY_DN375_c0_g2_i2	Umi_contig00027	XP_024018581.1 uncharacterized protein LOC21393752 [Morus notabilis]	XP_024018581.1	uncharacterized protein LOC21393752	Morus notabilis	9957	50	0	73.78	4	P:GO:0006623; P:GO:0034067; P:GO:0051651; C:GO:0019898	P:protein targeting to vacuole; P:protein localization to Golgi apparatus; P:maintenance of location in cell; C:extrinsic component of membrane	---NA---	---NA---	IPR031645 (PFAM); IPR031642 (PFAM); IPR009543 (PFAM); mobidb-lite (MOBIDB_LITE); IPR026847 (PANTHER)	P:GO:0006605; P:GO:0006623; P:GO:0006810; P:GO:0006886; P:GO:0007034; P:GO:0008104; P:GO:0008104; P:GO:0009987; P:GO:0015031; P:GO:0033036; P:GO:0033365; P:GO:0034067; P:GO:0045184; P:GO:0046907; P:GO:0051179; P:GO:0051234; P:GO:0051235; P:GO:0051641; P:GO:0051649; P:GO:0051651; P:GO:0070727; P:GO:0071702; P:GO:0071705; P:GO:0072594; P:GO:0072665; P:GO:0072666; C:GO:0016020; C:GO:0019898; C:GO:01…	P:protein targeting; P:protein targeting to vacuole; P:transport; P:intracellular protein transport; P:vacuolar transport; P:protein localization; P:protein localization; P:cellular process; P:protein transport; P:macromolecule localization; P:protein localization to organelle; P:protein localization to Golgi apparatus; P:establishment of protein localization; P:intracellular transport; P:localiz…
[INTERPRO, BLASTED, MAPPED, GO-SLIM]	TRINITY_DN19860_c0_g1_i2	Umi_contig00028	XP_010092723.2 BEACH domain-containing protein C2 [Morus notabilis]	XP_010092723.2	BEACH domain-containing protein C2	Morus notabilis	9748	50	0	87.95	3	P:GO:0009605; P:GO:0009607; F:GO:0005515	P:response to external stimulus; P:response to biotic stimulus; F:protein binding	---NA---	---NA---	G3DSA:1.10.1540.10:FF:000001 (FUNFAM); IPR015943 (G3DSA:2.130.10.GENE3D); IPR015943 (G3DSA:2.130.10.GENE3D); IPR011993 (G3DSA:2.30.29.GENE3D); IPR031570 (PFAM); IPR023362 (PFAM); IPR000409 (PFAM); IPR036372 (G3DSA:1.10.1540.GENE3D); IPR046851 (PFAM); mobidb-lite (MOBIDB_LITE); mobidb-lite (MOBIDB_LITE); mobidb-lite (MOBIDB_LITE); mobidb-lite (MOBIDB_LITE); mobidb-lite (MOBIDB_LITE); mobidb-lite (…	F:GO:0005515	F:protein binding
[INTERPRO, BLASTED, MAPPED, GO-SLIM]	TRINITY_DN1486_c0_g1_i4	Umi_contig00029	XP_024026702.1 ABC transporter B family member 12 [Morus notabilis]	XP_024026702.1	ABC transporter B family member 12	Morus notabilis	9501	50	0	82.79	10	P:GO:0022900; P:GO:0055085; F:GO:0005524; F:GO:0009055; F:GO:0016625; F:GO:0016887; F:GO:0046872; F:GO:0051539; F:GO:0140359; C:GO:0005886	P:electron transport chain; P:transmembrane transport; F:ATP binding; F:electron transfer activity; F:oxidoreductase activity, acting on the aldehyde or oxo group of donors, iron-sulfur protein as acceptor; F:ATP hydrolysis activity; F:metal ion binding; F:4 iron, 4 sulfur cluster binding; F:ABC-type transporter activity; C:plasma membrane	EC:1.2.7; EC:7; EC:3.6.1.15	Acting on the aldehyde or oxo group of donors; Translocases; Nucleoside-triphosphate phosphatase	G3DSA:3.40.50.300:FF:000604 (FUNFAM); G3DSA:1.20.1560.10:FF:000155 (FUNFAM); G3DSA:3.40.50.300:FF:000066 (FUNFAM); IPR003439 (PFAM); IPR027417 (G3DSA:3.40.50.GENE3D); IPR011527 (PFAM); IPR036640 (G3DSA:1.20.1560.GENE3D); IPR027417 (G3DSA:3.40.50.GENE3D); IPR003439 (PFAM); IPR039421 (PANTHER); IPR011527 (PROSITE_PROFILES); IPR003439 (PROSITE_PROFILES); IPR003439 (PROSITE_PROFILES); cd18578 (CDD); …	P:GO:0055085; F:GO:0003824; F:GO:0005215; F:GO:0005524; F:GO:0016462; F:GO:0016787; F:GO:0016817; F:GO:0016818; F:GO:0016887; F:GO:0017111; F:GO:0022804; F:GO:0022857; F:GO:0140359; F:GO:0140657; C:GO:0005886; C:GO:0005886; C:GO:0016020; C:GO:0016020; C:GO:0031224; C:GO:0031226; C:GO:0071944; C:GO:0110165	P:transmembrane transport; F:catalytic activity; F:transporter activity; F:ATP binding; F:pyrophosphatase activity; F:hydrolase activity; F:hydrolase activity, acting on acid anhydrides; F:hydrolase activity, acting on acid anhydrides, in phosphorus-containing anhydrides; F:ATP hydrolysis activity; F:ribonucleoside triphosphate phosphatase activity; F:active transmembrane transporter activity; F:…
[INTERPRO, BLASTED, MAPPED, GO-SLIM]	TRINITY_DN3576_c0_g1_i1	Umi_contig00030	XP_010110397.1 disease resistance protein RPM1 [Morus notabilis]	XP_010110397.1	disease resistance protein RPM1	Morus notabilis	9486	50	0	83.91	9	P:GO:0006468; P:GO:0007169; P:GO:0030154; P:GO:0045087; F:GO:0004712; F:GO:0005102; F:GO:0043531; C:GO:0005737; C:GO:0031234	P:protein phosphorylation; P:transmembrane receptor protein tyrosine kinase signaling pathway; P:cell differentiation; P:innate immune response; F:protein serine/threonine/tyrosine kinase activity; F:signaling receptor binding; F:ADP binding; C:cytoplasm; C:extrinsic component of cytoplasmic side of plasma membrane	EC:2.7.12.1	Dual-specificity kinase	PR00364 (PRINTS); G3DSA:1.10.10.10:FF:000322 (FUNFAM); G3DSA:3.40.50.300:FF:001091 (FUNFAM); IPR041118 (PFAM); G3DSA:1.20.5.4130 (GENE3D); IPR032675 (G3DSA:3.80.10.GENE3D); IPR042197 (G3DSA:1.10.8.GENE3D); IPR036388 (G3DSA:1.10.10.GENE3D); IPR027417 (G3DSA:3.40.50.GENE3D); IPR002182 (PFAM); IPR044974 (PANTHER); IPR038005 (CDD); IPR027417 (SUPERFAMILY); SSF52058 (SUPERFAMILY)	P:GO:0006950; P:GO:0006952; P:GO:0009605; P:GO:0009607; P:GO:0043207; P:GO:0044419; P:GO:0050896; P:GO:0051707; P:GO:0098542; F:GO:0043531	P:response to stress; P:defense response; P:response to external stimulus; P:response to biotic stimulus; P:response to external biotic stimulus; P:biological process involved in interspecies interaction between organisms; P:response to stimulus; P:response to other organism; P:defense response to other organism; F:ADP binding
[INTERPRO, BLASTED, MAPPED, GO-SLIM]	TRINITY_DN8499_c0_g1_i1	Umi_contig00031	XP_024021247.1 kinesin-like protein KIN-12D isoform X1 [Morus notabilis]	XP_024021247.1	kinesin-like protein KIN-12D isoform X1	Morus notabilis	9470	50	0	75.08	4	P:GO:0009987; F:GO:0000166; F:GO:0003774; F:GO:0005515	P:cellular process; F:nucleotide binding; F:cytoskeletal motor activity; F:protein binding	---NA---	---NA---	IPR001752 (PRINTS); G3DSA:3.40.850.10:FF:000033 (FUNFAM); IPR001752 (PFAM); IPR036961 (G3DSA:3.40.850.GENE3D); mobidb-lite (MOBIDB_LITE); mobidb-lite (MOBIDB_LITE); mobidb-lite (MOBIDB_LITE); mobidb-lite (MOBIDB_LITE); mobidb-lite (MOBIDB_LITE); mobidb-lite (MOBIDB_LITE); IPR044986 (PANTHER); IPR001752 (PROSITE_PROFILES); cd01373 (CDD); IPR027417 (SUPERFAMILY)	P:GO:0007018; F:GO:0003777; F:GO:0005524; F:GO:0008017	P:microtubule-based movement; F:microtubule motor activity; F:ATP binding; F:microtubule binding
[INTERPRO, BLASTED, MAPPED, GO-SLIM]	TRINITY_DN4431_c0_g1_i4	Umi_contig00032	XP_015890059.3 pentatricopeptide repeat-containing protein At3g50420 [Ziziphus jujuba var. spinosa]	XP_015890059.3	pentatricopeptide repeat-containing protein At3g50420	Ziziphus jujuba var. spinosa	9448	50	0	79.89	3	P:GO:0006139; F:GO:0003723; F:GO:0005515	P:nucleobase-containing compound metabolic process; F:RNA binding; F:protein binding	---NA---	---NA---	G3DSA:1.25.40.10:FF:000351 (FUNFAM); G3DSA:1.25.40.10:FF:000090 (FUNFAM); G3DSA:1.25.40.10:FF:000073 (FUNFAM); G3DSA:1.25.40.10:FF:000694 (FUNFAM); IPR002885 (PFAM); IPR002885 (PFAM); IPR002885 (NCBIFAM); IPR011990 (G3DSA:1.25.40.GENE3D); IPR011990 (G3DSA:1.25.40.GENE3D); IPR046848 (PFAM); IPR046960 (PANTHER); IPR002885 (PROSITE_PROFILES); IPR002885 (PROSITE_PROFILES); IPR002885 (PROSITE_PROFILES…	P:GO:0009451; F:GO:0003723; F:GO:0005515	P:RNA modification; F:RNA binding; F:protein binding
[INTERPRO, BLASTED, MAPPED, GO-SLIM]	TRINITY_DN4560_c0_g1_i4	Umi_contig00033	XP_052187258.1 retrovirus-related Pol polyprotein from transposon RE2 isoform X1 [Diospyros lotus]	XP_052187258.1	retrovirus-related Pol polyprotein from transposon RE2 isoform X1	Diospyros lotus	9411	50	5.76424e-171	68.26	7	P:GO:0006139; P:GO:0009058; F:GO:0000166; F:GO:0003824; F:GO:0005215; C:GO:0005739; C:GO:0016020	P:nucleobase-containing compound metabolic process; P:biosynthetic process; F:nucleotide binding; F:catalytic activity; F:transporter activity; C:mitochondrion; C:membrane	EC:7.1.2.2; EC:6	H(+)-transporting two-sector ATPase; Ligases	IPR013103 (PFAM); PTHR11439 (PANTHER); cd09272 (CDD); IPR043502 (SUPERFAMILY)	no GO terms	no GO terms
[INTERPRO, BLASTED, MAPPED]	TRINITY_DN180_c0_g1_i2	Umi_contig00034	YP_009243676.1 NADH dehydrogenase subunit 7 (mitochondrion) [Cannabis sativa]	YP_009243676.1	NADH dehydrogenase subunit 7 (mitochondrion)	Cannabis sativa	9409	50	0	98.4	36	P:GO:0001172; P:GO:0005975; P:GO:0006096; P:GO:0006325; P:GO:0006351; P:GO:0006357; P:GO:0006482; P:GO:0019253; P:GO:0032968; P:GO:0039654; P:GO:0039663; P:GO:0039694; F:GO:0000166; F:GO:0003712; F:GO:0003723; F:GO:0003968; F:GO:0004332; F:GO:0004764; F:GO:0005524; F:GO:0008236; F:GO:0008270; F:GO:0016491; F:GO:0016740; F:GO:0016779; F:GO:0016829; F:GO:0016832; F:GO:0032452; F:GO:0035064; F:GO:00…	P:RNA-templated transcription; P:carbohydrate metabolic process; P:glycolytic process; P:chromatin organization; P:DNA-templated transcription; P:regulation of transcription by RNA polymerase II; P:protein demethylation; P:reductive pentose-phosphate cycle; P:positive regulation of transcription elongation by RNA polymerase II; P:fusion of virus membrane with host endosome membrane; P:membrane fu…	---NA---	---NA---	mobidb-lite (MOBIDB_LITE); mobidb-lite (MOBIDB_LITE)	no GO terms	no GO terms
[INTERPRO, BLASTED, MAPPED, GO-SLIM]	TRINITY_DN49746_c0_g1_i1	Umi_contig00035	YP_009472111.2 apocytochrome b (mitochondrion) [Arabidopsis thaliana]	YP_009472111.2	apocytochrome b (mitochondrion)	Arabidopsis thaliana	9355	50	0	98.1	8	P:GO:0006099; P:GO:0006108; P:GO:0006122; P:GO:0015985; P:GO:0015986; F:GO:0008121; F:GO:0030060; C:GO:0005750	P:tricarboxylic acid cycle; P:malate metabolic process; P:mitochondrial electron transport, ubiquinol to cytochrome c; P:energy coupled proton transport, down electrochemical gradient; P:proton motive force-driven ATP synthesis; F:ubiquinol-cytochrome-c reductase activity; F:L-malate dehydrogenase activity; C:mitochondrial respiratory chain complex III	EC:1.10; EC:1.1.1.37; EC:7.1.1.8	Acting on diphenols and related substances as donors; Malate dehydrogenase; Quinol--cytochrome-c reductase	G3DSA:1.20.810.10:FF:000006 (FUNFAM); IPR005797 (PFAM); IPR030689 (PIRSF); IPR005798 (PFAM); IPR027387 (G3DSA:1.20.810.GENE3D); PIRSR038885-1 (PIRSR); PIRSR038885-2 (PIRSR); PTHR19271 (PANTHER); IPR005798 (PROSITE_PROFILES); IPR005797 (PROSITE_PROFILES); IPR005798 (CDD); IPR005797 (CDD); IPR016174 (SUPERFAMILY); IPR036150 (SUPERFAMILY)	P:GO:0006091; P:GO:0006119; P:GO:0006122; P:GO:0006139; P:GO:0006163; P:GO:0006164; P:GO:0006725; P:GO:0006753; P:GO:0006754; P:GO:0006793; P:GO:0006796; P:GO:0006807; P:GO:0006810; P:GO:0006811; P:GO:0006812; P:GO:0008152; P:GO:0009058; P:GO:0009060; P:GO:0009117; P:GO:0009141; P:GO:0009142; P:GO:0009144; P:GO:0009145; P:GO:0009150; P:GO:0009152; P:GO:0009165; P:GO:0009199; P:GO:0009201; P:GO:00…	P:generation of precursor metabolites and energy; P:oxidative phosphorylation; P:mitochondrial electron transport, ubiquinol to cytochrome c; P:nucleobase-containing compound metabolic process; P:purine nucleotide metabolic process; P:purine nucleotide biosynthetic process; P:cellular aromatic compound metabolic process; P:nucleoside phosphate metabolic process; P:ATP biosynthetic process; P:phos…
[INTERPRO, BLASTED, MAPPED, GO-SLIM]	TRINITY_DN19932_c0_g1_i1	Umi_contig00036	XP_030501199.1 ARF guanine-nucleotide exchange factor GNL2 [Cannabis sativa]	XP_030501199.1	ARF guanine-nucleotide exchange factor GNL2	Cannabis sativa	9337	50	0	56.18	2	P:GO:0006259; F:GO:0003676	P:DNA metabolic process; F:nucleic acid binding	---NA---	---NA---	IPR025724 (PFAM); IPR036397 (G3DSA:3.30.420.GENE3D); PF14223 (PFAM); IPR001584 (PFAM); IPR013103 (PFAM); mobidb-lite (MOBIDB_LITE); mobidb-lite (MOBIDB_LITE); mobidb-lite (MOBIDB_LITE); mobidb-lite (MOBIDB_LITE); mobidb-lite (MOBIDB_LITE); PTHR11439 (PANTHER); IPR001584 (PROSITE_PROFILES); cd09272 (CDD); IPR043502 (SUPERFAMILY); IPR012337 (SUPERFAMILY)	P:GO:0015074; F:GO:0003676	P:DNA integration; F:nucleic acid binding
[INTERPRO, BLASTED, MAPPED, GO-SLIM]	TRINITY_DN759_c0_g2_i3	Umi_contig00037	XP_030506529.1 probable manganese-transporting ATPase PDR2 [Cannabis sativa]	XP_030506529.1	probable manganese-transporting ATPase PDR2	Cannabis sativa	9328	50	0	92.57	12	P:GO:0006812; P:GO:0006874; P:GO:0032543; P:GO:0065008; F:GO:0005524; F:GO:0016887; F:GO:0019829; F:GO:0140358; C:GO:0005761; C:GO:0005773; C:GO:0005789; C:GO:0005886	P:monoatomic cation transport; P:intracellular calcium ion homeostasis; P:mitochondrial translation; P:regulation of biological quality; F:ATP binding; F:ATP hydrolysis activity; F:ATPase-coupled monoatomic cation transmembrane transporter activity; F:P-type transmembrane transporter activity; C:mitochondrial ribosome; C:vacuole; C:endoplasmic reticulum membrane; C:plasma membrane	EC:7; EC:3.6.1.15	Translocases; Nucleoside-triphosphate phosphatase	PR00119 (PRINTS); G3DSA:3.40.1110.10:FF:000027 (FUNFAM); G3DSA:3.40.50.1000:FF:000109 (FUNFAM); G3DSA:2.70.150.10:FF:000027 (FUNFAM); IPR023299 (G3DSA:3.40.1110.GENE3D); PF00702 (PFAM); IPR023214 (G3DSA:3.40.50.GENE3D); G3DSA:2.70.150.10 (GENE3D); PF00122 (PFAM); IPR006544 (NCBIFAM); IPR001757 (NCBIFAM); IPR044492 (SFLD); SFLDG00002 (SFLD); mobidb-lite (MOBIDB_LITE); mobidb-lite (MOBIDB_LITE); IP…	P:GO:0006812; P:GO:0006873; P:GO:0006874; P:GO:0006875; P:GO:0009987; P:GO:0019725; P:GO:0030003; P:GO:0042592; P:GO:0048878; P:GO:0050801; P:GO:0055065; P:GO:0055074; P:GO:0055080; P:GO:0055082; P:GO:0065007; P:GO:0065008; P:GO:0072503; P:GO:0072507; P:GO:0098771; F:GO:0000166; F:GO:0003824; F:GO:0005215; F:GO:0005524; F:GO:0015075; F:GO:0016462; F:GO:0016787; F:GO:0016817; F:GO:0016818; F:GO:00…	P:monoatomic cation transport; P:intracellular monoatomic ion homeostasis; P:intracellular calcium ion homeostasis; P:obsolete intracellular metal ion homeostasis; P:cellular process; P:cellular homeostasis; P:intracellular monoatomic cation homeostasis; P:homeostatic process; P:chemical homeostasis; P:monoatomic ion homeostasis; P:obsolete metal ion homeostasis; P:calcium ion homeostasis; P:mono…
[INTERPRO, BLASTED, MAPPED, GO-SLIM]	TRINITY_DN28992_c0_g1_i1	Umi_contig00038	XP_028101613.1 uncharacterized protein LOC114300935 [Camellia sinensis]	XP_028101613.1	uncharacterized protein LOC114300935	Camellia sinensis	9261	50	0	62.11	2	P:GO:0006259; F:GO:0003676	P:DNA metabolic process; F:nucleic acid binding	---NA---	---NA---	G3DSA:3.30.420.10:FF:000032 (FUNFAM); IPR036397 (G3DSA:3.30.420.GENE3D); IPR041588 (PFAM); IPR001584 (PFAM); G3DSA:1.10.340.70 (GENE3D); PTHR47266 (PANTHER); IPR001584 (PROSITE_PROFILES); IPR012337 (SUPERFAMILY)	P:GO:0015074; F:GO:0003676	P:DNA integration; F:nucleic acid binding
[INTERPRO, BLASTED, MAPPED, GO-SLIM]	TRINITY_DN32287_c0_g1_i4	Umi_contig00039	XP_052736441.1 retrovirus-related Pol polyprotein from transposon TNT 1-94 isoform X2 [Vigna angularis]	XP_052736441.1	retrovirus-related Pol polyprotein from transposon TNT 1-94 isoform X2	Vigna angularis	9213	50	0	60.48	2	P:GO:0006259; F:GO:0003676	P:DNA metabolic process; F:nucleic acid binding	---NA---	---NA---	IPR025724 (PFAM); IPR036397 (G3DSA:3.30.420.GENE3D); IPR013103 (PFAM); IPR001584 (PFAM); PTHR11439 (PANTHER); IPR001584 (PROSITE_PROFILES); cd09272 (CDD); IPR043502 (SUPERFAMILY); IPR012337 (SUPERFAMILY)	P:GO:0015074; F:GO:0003676	P:DNA integration; F:nucleic acid binding
[INTERPRO, BLASTED, MAPPED, GO-SLIM]	TRINITY_DN173_c0_g1_i10	Umi_contig00040	XP_015878316.2 WD repeat-containing protein 91 homolog isoform X1 [Ziziphus jujuba var. spinosa]	XP_015878316.2	WD repeat-containing protein 91 homolog isoform X1	Ziziphus jujuba var. spinosa	9199	50	0	84.34	1	F:GO:0005515	F:protein binding	---NA---	---NA---	IPR001680 (PFAM); IPR015943 (G3DSA:2.130.10.GENE3D); IPR015943 (G3DSA:2.130.10.GENE3D); IPR024977 (PFAM); PTHR47198 (PANTHER); IPR001680 (PROSITE_PROFILES); PS50294 (PROSITE_PROFILES); IPR001680 (PROSITE_PROFILES); IPR036322 (SUPERFAMILY)	F:GO:0005515	F:protein binding
[INTERPRO, BLASTED, GO-SLIM]	TRINITY_DN206_c0_g1_i5	Umi_contig00041	XP_024017231.1 myosin-17 [Morus notabilis]	XP_024017231.1	myosin-17	Morus notabilis	9148	50	0	87.97	4	P:GO:0006259; P:GO:0006950; P:GO:0016043; F:GO:0003824	P:DNA metabolic process; P:response to stress; P:cellular component organization; F:catalytic activity	---NA---	---NA---	IPR010285 (PFAM); IPR025476 (PFAM); IPR027417 (G3DSA:3.40.50.GENE3D); PTHR10492 (PANTHER); IPR027417 (SUPERFAMILY); IPR027417 (SUPERFAMILY)	P:GO:0000723; P:GO:0006281; F:GO:0003678	P:telomere maintenance; P:DNA repair; F:DNA helicase activity
[INTERPRO, BLASTED, MAPPED]	TRINITY_DN215_c0_g1_i12	Umi_contig00042	XP_024026868.1 uncharacterized protein LOC21406843 [Morus notabilis]	XP_024026868.1	uncharacterized protein LOC21406843	Morus notabilis	9115	50	0	66.76	6	P:GO:0006525; P:GO:0016310; P:GO:0035975; F:GO:0008804; F:GO:0016301; F:GO:0016740	P:arginine metabolic process; P:phosphorylation; P:carbamoyl phosphate catabolic process; F:carbamate kinase activity; F:kinase activity; F:transferase activity	---NA---	---NA---	IPR008395 (PFAM); mobidb-lite (MOBIDB_LITE); mobidb-lite (MOBIDB_LITE); mobidb-lite (MOBIDB_LITE); mobidb-lite (MOBIDB_LITE); mobidb-lite (MOBIDB_LITE); mobidb-lite (MOBIDB_LITE); mobidb-lite (MOBIDB_LITE); mobidb-lite (MOBIDB_LITE); mobidb-lite (MOBIDB_LITE); mobidb-lite (MOBIDB_LITE); mobidb-lite (MOBIDB_LITE); mobidb-lite (MOBIDB_LITE); mobidb-lite (MOBIDB_LITE); mobidb-lite (MOBIDB_LITE); mob…	no GO terms	no GO terms
[INTERPRO, BLASTED, MAPPED, GO-SLIM]	TRINITY_DN1656_c0_g1_i4	Umi_contig00043	XP_024031410.1 DNA repair protein UVH3 [Morus notabilis]	XP_024031410.1	DNA repair protein UVH3	Morus notabilis	9112	50	0	65.98	6	P:GO:0006289; P:GO:0090305; F:GO:0003697; F:GO:0004520; C:GO:0005634; C:GO:0016020	P:nucleotide-excision repair; P:nucleic acid phosphodiester bond hydrolysis; F:single-stranded DNA binding; F:DNA endonuclease activity; C:nucleus; C:membrane	EC:3.1	Acting on ester bonds	IPR001044 (PRINTS); IPR006084 (PRINTS); G3DSA:3.40.50.1010:FF:000031 (FUNFAM); G3DSA:3.40.50.1010:FF:000029 (FUNFAM); G3DSA:1.10.150.20:FF:000050 (FUNFAM); IPR025527 (PFAM); IPR006085 (PFAM); IPR006086 (PFAM); G3DSA:3.40.50.1010 (GENE3D); G3DSA:3.40.50.1010 (GENE3D); G3DSA:1.10.150.20 (GENE3D); mobidb-lite (MOBIDB_LITE); mobidb-lite (MOBIDB_LITE); mobidb-lite (MOBIDB_LITE); mobidb-lite (MOBIDB_LI…	P:GO:0006139; P:GO:0006259; P:GO:0006281; P:GO:0006289; P:GO:0006725; P:GO:0006807; P:GO:0006950; P:GO:0006974; P:GO:0008152; P:GO:0009987; P:GO:0033554; P:GO:0033683; P:GO:0034641; P:GO:0043170; P:GO:0044237; P:GO:0044238; P:GO:0044260; P:GO:0046483; P:GO:0050896; P:GO:0051716; P:GO:0071704; P:GO:0090304; P:GO:0090305; P:GO:1901360; F:GO:0003676; F:GO:0003677; F:GO:0003697; F:GO:0003824; F:GO:00…	P:nucleobase-containing compound metabolic process; P:DNA metabolic process; P:DNA repair; P:nucleotide-excision repair; P:cellular aromatic compound metabolic process; P:nitrogen compound metabolic process; P:response to stress; P:DNA damage response; P:metabolic process; P:cellular process; P:cellular response to stress; P:obsolete nucleotide-excision repair, DNA incision; P:cellular nitrogen c…
[INTERPRO, BLASTED, MAPPED, GO-SLIM]	TRINITY_DN548_c0_g1_i3	Umi_contig00044	XP_048332053.1 uncharacterized protein LOC107421144 isoform X1 [Ziziphus jujuba var. spinosa]	XP_048332053.1	uncharacterized protein LOC107421144 isoform X1	Ziziphus jujuba var. spinosa	8991	50	0	63.42	6	P:GO:0045893; P:GO:0051568; F:GO:0005515; F:GO:0016279; C:GO:0016020; C:GO:0035097	P:positive regulation of DNA-templated transcription; P:histone H3-K4 methylation; F:protein binding; F:protein-lysine N-methyltransferase activity; C:membrane; C:histone methyltransferase complex	EC:2.1.1	Transferring one-carbon groups	IPR013083 (G3DSA:3.30.40.GENE3D); PF13832 (PFAM); IPR032308 (PFAM); IPR013083 (G3DSA:3.30.40.GENE3D); IPR046341 (G3DSA:2.170.270.GENE3D); PF13831 (PFAM); IPR001214 (PFAM); PIRSR010354-50 (PIRSR); PIRSR009343-2 (PIRSR); mobidb-lite (MOBIDB_LITE); mobidb-lite (MOBIDB_LITE); mobidb-lite (MOBIDB_LITE); mobidb-lite (MOBIDB_LITE); PTHR45838 (PANTHER); IPR034732 (PROSITE_PROFILES); IPR019787 (PROSITE_PR…	P:GO:0006139; P:GO:0006351; P:GO:0006355; P:GO:0006479; P:GO:0006725; P:GO:0006807; P:GO:0008152; P:GO:0008213; P:GO:0009058; P:GO:0009059; P:GO:0009889; P:GO:0009891; P:GO:0009893; P:GO:0009987; P:GO:0010467; P:GO:0010468; P:GO:0010556; P:GO:0010557; P:GO:0010604; P:GO:0016070; P:GO:0016570; P:GO:0016571; P:GO:0018022; P:GO:0018130; P:GO:0018193; P:GO:0018205; P:GO:0019219; P:GO:0019222; P:GO:00…	P:nucleobase-containing compound metabolic process; P:DNA-templated transcription; P:regulation of DNA-templated transcription; P:protein methylation; P:cellular aromatic compound metabolic process; P:nitrogen compound metabolic process; P:metabolic process; P:protein alkylation; P:biosynthetic process; P:macromolecule biosynthetic process; P:regulation of biosynthetic process; P:positive regulat…
[INTERPRO, BLASTED, MAPPED]	TRINITY_DN4084_c0_g1_i3	Umi_contig00045	XP_048321751.1 protein Ycf2-like [Ziziphus jujuba var. spinosa]	XP_048321751.1	protein Ycf2-like	Ziziphus jujuba var. spinosa	8954	50	0	97.64	4	F:GO:0005198; C:GO:0019028; C:GO:0042025; C:GO:0044423	F:structural molecule activity; C:viral capsid; C:host cell nucleus; C:virion component	---NA---	---NA---	IPR008543 (PFAM); PTHR33078 (PANTHER)	no GO terms	no GO terms
[INTERPRO, BLASTED, MAPPED, GO-SLIM]	TRINITY_DN474_c1_g1_i2	Umi_contig00046	XP_052307435.1 retrovirus-related Pol polyprotein from transposon TNT 1-94 [Populus trichocarpa]	XP_052307435.1	retrovirus-related Pol polyprotein from transposon TNT 1-94	Populus trichocarpa	8949	50	0	59.34	2	P:GO:0006259; F:GO:0003676	P:DNA metabolic process; F:nucleic acid binding	---NA---	---NA---	PF14223 (PFAM); G3DSA:4.10.60.10 (GENE3D); IPR025724 (PFAM); IPR036397 (G3DSA:3.30.420.GENE3D); IPR013103 (PFAM); IPR001584 (PFAM); mobidb-lite (MOBIDB_LITE); PTHR11439 (PANTHER); IPR001584 (PROSITE_PROFILES); IPR001878 (PROSITE_PROFILES); cd09272 (CDD); IPR012337 (SUPERFAMILY); IPR043502 (SUPERFAMILY); IPR036875 (SUPERFAMILY)	P:GO:0015074; F:GO:0003676; F:GO:0008270	P:DNA integration; F:nucleic acid binding; F:zinc ion binding
[INTERPRO, BLASTED, MAPPED]	TRINITY_DN3087_c0_g2_i2	Umi_contig00047	XP_012849888.1 retrovirus-related Pol polyprotein from transposon TNT 1-94 [Erythranthe guttata]	XP_012849888.1	retrovirus-related Pol polyprotein from transposon TNT 1-94	Erythranthe guttata	8948	50	1.19881e-84	58.75	2	F:GO:0003677; C:GO:0005634	F:DNA binding; C:nucleus	---NA---	---NA---	no IPS match	no IPS match	no IPS match
[INTERPRO, BLASTED, MAPPED, GO-SLIM]	TRINITY_DN3778_c0_g1_i6	Umi_contig00048	XP_049934544.1 retrovirus-related Pol polyprotein from transposon RE1 isoform X1 [Nymphaea colorata]	XP_049934544.1	retrovirus-related Pol polyprotein from transposon RE1 isoform X1	Nymphaea colorata	8937	50	0	58.27	1	F:GO:0003676	F:nucleic acid binding	---NA---	---NA---	IPR036397 (G3DSA:3.30.420.GENE3D); IPR025724 (PFAM); mobidb-lite (MOBIDB_LITE); mobidb-lite (MOBIDB_LITE); mobidb-lite (MOBIDB_LITE); mobidb-lite (MOBIDB_LITE); PTHR42648 (PANTHER); IPR012337 (SUPERFAMILY)	F:GO:0003676	F:nucleic acid binding
[INTERPRO, BLASTED, MAPPED]	TRINITY_DN16_c0_g1_i8	Umi_contig00049	XP_050265807.1 2-oxoglutarate-Fe(II) type oxidoreductase hxnY [Quercus robur]	XP_050265807.1	2-oxoglutarate-Fe(II) type oxidoreductase hxnY	Quercus robur	8920	50	6.72624e-140	83.43	35	P:GO:0006082; P:GO:0006085; P:GO:0006805; P:GO:0007568; P:GO:0010038; P:GO:0014070; P:GO:0016310; P:GO:0018933; P:GO:0019373; P:GO:0035821; P:GO:0051592; F:GO:0000166; F:GO:0000287; F:GO:0004497; F:GO:0005506; F:GO:0005524; F:GO:0008392; F:GO:0008395; F:GO:0008776; F:GO:0016301; F:GO:0016491; F:GO:0016705; F:GO:0016712; F:GO:0016740; F:GO:0016774; F:GO:0020037; F:GO:0046872; F:GO:0070330; F:GO:00…	P:organic acid metabolic process; P:acetyl-CoA biosynthetic process; P:xenobiotic metabolic process; P:obsolete aging; P:response to metal ion; P:response to organic cyclic compound; P:phosphorylation; P:nicotine metabolic process; P:epoxygenase P450 pathway; P:modulation of process of another organism; P:response to calcium ion; F:nucleotide binding; F:magnesium ion binding; F:monooxygenase acti…	---NA---	---NA---	PR00682 (PRINTS); IPR027443 (G3DSA:2.60.120.GENE3D); IPR044861 (PFAM); IPR026992 (PFAM); PTHR10209 (PANTHER); IPR005123 (PROSITE_PROFILES); SSF51197 (SUPERFAMILY)	no GO terms	no GO terms
[INTERPRO, BLASTED, MAPPED]	TRINITY_DN2877_c1_g2_i1	Umi_contig00050	XP_024023423.1 protein SABRE isoform X1 [Morus notabilis]	XP_024023423.1	protein SABRE isoform X1	Morus notabilis	8861	50	0	86.96	9	P:GO:0046718; P:GO:0075732; F:GO:0003677; F:GO:0005198; F:GO:0046872; C:GO:0019028; C:GO:0039615; C:GO:0042025; C:GO:0044423	P:viral entry into host cell; P:viral penetration into host nucleus; F:DNA binding; F:structural molecule activity; F:metal ion binding; C:viral capsid; C:T=1 icosahedral viral capsid; C:host cell nucleus; C:virion component	---NA---	---NA---	IPR019441 (PFAM); IPR019443 (PFAM); mobidb-lite (MOBIDB_LITE); mobidb-lite (MOBIDB_LITE); mobidb-lite (MOBIDB_LITE); mobidb-lite (MOBIDB_LITE); mobidb-lite (MOBIDB_LITE); mobidb-lite (MOBIDB_LITE); mobidb-lite (MOBIDB_LITE); mobidb-lite (MOBIDB_LITE); mobidb-lite (MOBIDB_LITE); mobidb-lite (MOBIDB_LITE); mobidb-lite (MOBIDB_LITE); IPR045167 (PANTHER)	no GO terms	no GO terms
[INTERPRO, BLASTED, MAPPED, GO-SLIM]	TRINITY_DN528_c0_g1_i5	Umi_contig00051	XP_024033073.1 lysine-specific histone demethylase 1 homolog 3 [Morus notabilis]	XP_024033073.1	lysine-specific histone demethylase 1 homolog 3	Morus notabilis	8853	50	0	74.23	2	F:GO:0005515; F:GO:0016491	F:protein binding; F:oxidoreductase activity	EC:1	Oxidoreductases	PR00419 (PRINTS); IPR036388 (G3DSA:1.10.10.GENE3D); IPR036188 (G3DSA:3.50.50.GENE3D); IPR007526 (PFAM); IPR002937 (PFAM); G3DSA:3.90.660.10 (GENE3D); PIRSR000350-3 (PIRSR); PIRSR000189-1 (PIRSR); PIRSR038051-1 (PIRSR); mobidb-lite (MOBIDB_LITE); mobidb-lite (MOBIDB_LITE); mobidb-lite (MOBIDB_LITE); mobidb-lite (MOBIDB_LITE); mobidb-lite (MOBIDB_LITE); mobidb-lite (MOBIDB_LITE); mobidb-lite (MOBID…	F:GO:0003824; F:GO:0005515; F:GO:0016491	F:catalytic activity; F:protein binding; F:oxidoreductase activity
[INTERPRO, BLASTED, MAPPED, GO-SLIM]	TRINITY_DN11284_c0_g1_i4	Umi_contig00052	XP_034218562.1 protein NO VEIN-like isoform X2 [Prunus dulcis]	XP_034218562.1	protein NO VEIN-like isoform X2	Prunus dulcis	8831	50	0	74.8	16	P:GO:0006355; P:GO:0007389; P:GO:0009723; P:GO:0009737; P:GO:0009790; P:GO:0009863; P:GO:0009867; P:GO:0009938; P:GO:0010187; P:GO:0042538; P:GO:2000033; P:GO:2000377; F:GO:0003700; F:GO:0043565; C:GO:0005634; C:GO:0016020	P:regulation of DNA-templated transcription; P:pattern specification process; P:response to ethylene; P:response to abscisic acid; P:embryo development; P:salicylic acid mediated signaling pathway; P:jasmonic acid mediated signaling pathway; P:negative regulation of gibberellic acid mediated signaling pathway; P:negative regulation of seed germination; P:hyperosmotic salinity response; P:regulati…	---NA---	---NA---	IPR024975 (PFAM); IPR036890 (G3DSA:3.30.565.GENE3D); mobidb-lite (MOBIDB_LITE); mobidb-lite (MOBIDB_LITE); mobidb-lite (MOBIDB_LITE); mobidb-lite (MOBIDB_LITE); mobidb-lite (MOBIDB_LITE); mobidb-lite (MOBIDB_LITE); PTHR32387 (PANTHER); IPR036890 (SUPERFAMILY)	P:GO:0000003; P:GO:0003006; P:GO:0007275; P:GO:0007389; P:GO:0009790; P:GO:0009791; P:GO:0010154; P:GO:0022414; P:GO:0032501; P:GO:0032502; P:GO:0048316; P:GO:0048608; P:GO:0048731; P:GO:0048856; P:GO:0061458; C:GO:0005622; C:GO:0005634; C:GO:0016020; C:GO:0043226; C:GO:0043227; C:GO:0043229; C:GO:0043231; C:GO:0110165	P:reproduction; P:developmental process involved in reproduction; P:multicellular organism development; P:pattern specification process; P:embryo development; P:post-embryonic development; P:fruit development; P:reproductive process; P:multicellular organismal process; P:developmental process; P:seed development; P:reproductive structure development; P:system development; P:anatomical structure d…
[INTERPRO, BLASTED, MAPPED, GO-SLIM]	TRINITY_DN3813_c0_g1_i5	Umi_contig00053	YP_009906769.1 photosystem II 47 kDa protein (chloroplast) [Ulmus parvifolia]	YP_009906769.1	photosystem II 47 kDa protein (chloroplast)	Ulmus parvifolia	8799	50	0	99.84	4	P:GO:0009772; F:GO:0016168; F:GO:0045156; C:GO:0009523	P:photosynthetic electron transport in photosystem II; F:chlorophyll binding; F:electron transporter, transferring electrons within the cyclic electron transport pathway of photosynthesis activity; C:photosystem II	EC:1	Oxidoreductases	G3DSA:3.10.680.10:FF:000001 (FUNFAM); IPR000932 (PFAM); G3DSA:3.10.680.10 (GENE3D); IPR017486 (NCBIFAM); IPR017486 (HAMAP); IPR036001 (SUPERFAMILY)	P:GO:0009767; P:GO:0009772; P:GO:0015979; P:GO:0019684; F:GO:0016168; F:GO:0045156; C:GO:0009521; C:GO:0009523; C:GO:0016020	P:photosynthetic electron transport chain; P:photosynthetic electron transport in photosystem II; P:photosynthesis; P:photosynthesis, light reaction; F:chlorophyll binding; F:electron transporter, transferring electrons within the cyclic electron transport pathway of photosynthesis activity; C:photosystem; C:photosystem II; C:membrane
[INTERPRO, BLASTED, MAPPED, GO-SLIM]	TRINITY_DN1752_c0_g1_i1	Umi_contig00054	XP_048324435.1 E3 ubiquitin-protein ligase listerin [Ziziphus jujuba var. spinosa]	XP_048324435.1	E3 ubiquitin-protein ligase listerin	Ziziphus jujuba var. spinosa	8782	50	0	78.09	7	P:GO:0006414; P:GO:0044248; P:GO:1990116; F:GO:0043021; F:GO:0061630; C:GO:0005829; C:GO:1990112	P:translational elongation; P:cellular catabolic process; P:ribosome-associated ubiquitin-dependent protein catabolic process; F:ribonucleoprotein complex binding; F:ubiquitin protein ligase activity; C:cytosol; C:RQC complex	EC:2.3.2	Acyltransferases	G3DSA:3.30.40.10:FF:000038 (FUNFAM); IPR001841 (PFAM); IPR011989 (G3DSA:1.25.10.GENE3D); IPR013083 (G3DSA:3.30.40.GENE3D); IPR039795 (PANTHER); IPR001841 (PROSITE_PROFILES); IPR039804 (CDD); SSF57850 (SUPERFAMILY); IPR016024 (SUPERFAMILY)	P:GO:0006412; P:GO:0006414; P:GO:0006508; P:GO:0006511; P:GO:0006518; P:GO:0006807; P:GO:0008152; P:GO:0009056; P:GO:0009057; P:GO:0009058; P:GO:0009059; P:GO:0009987; P:GO:0010467; P:GO:0010498; P:GO:0019538; P:GO:0019538; P:GO:0019941; P:GO:0030163; P:GO:0030163; P:GO:0034641; P:GO:0034645; P:GO:0043043; P:GO:0043161; P:GO:0043170; P:GO:0043603; P:GO:0043604; P:GO:0043632; P:GO:0044237; P:GO:00…	P:translation; P:translational elongation; P:proteolysis; P:ubiquitin-dependent protein catabolic process; P:peptide metabolic process; P:nitrogen compound metabolic process; P:metabolic process; P:catabolic process; P:macromolecule catabolic process; P:biosynthetic process; P:macromolecule biosynthetic process; P:cellular process; P:gene expression; P:proteasomal protein catabolic process; P:pro…
[INTERPRO, BLASTED, MAPPED, GO-SLIM]	TRINITY_DN1714_c0_g1_i1	Umi_contig00055	XP_034226735.1 serine/threonine-protein kinase TOR isoform X1 [Prunus dulcis]	XP_034226735.1	serine/threonine-protein kinase TOR isoform X1	Prunus dulcis	8743	50	0	93.81	8	P:GO:0016242; P:GO:0031929; F:GO:0004674; F:GO:0005515; F:GO:0044877; C:GO:0005634; C:GO:0016020; C:GO:0140535	P:negative regulation of macroautophagy; P:TOR signaling; F:protein serine/threonine kinase activity; F:protein binding; F:protein-containing complex binding; C:nucleus; C:membrane; C:intracellular protein-containing complex	EC:2.7.11.1	Non-specific serine/threonine protein kinase	G3DSA:1.10.1070.11:FF:000017 (FUNFAM); G3DSA:3.30.1010.10:FF:000006 (FUNFAM); G3DSA:1.20.120.150:FF:000001 (FUNFAM); IPR036940 (G3DSA:1.10.1070.GENE3D); IPR000403 (PFAM); IPR003151 (PFAM); IPR009076 (PFAM); IPR003152 (PFAM); IPR036738 (G3DSA:1.20.120.GENE3D); G3DSA:3.30.1010.10 (GENE3D); IPR011990 (G3DSA:1.25.40.GENE3D); mobidb-lite (MOBIDB_LITE); PTHR11139 (PANTHER); IPR000403 (PROSITE_PROFILES)…	P:GO:0006914; P:GO:0007154; P:GO:0007165; P:GO:0008152; P:GO:0009056; P:GO:0009892; P:GO:0009894; P:GO:0009895; P:GO:0009987; P:GO:0010506; P:GO:0010507; P:GO:0016236; P:GO:0016241; P:GO:0016242; P:GO:0019222; P:GO:0023052; P:GO:0031323; P:GO:0031324; P:GO:0031329; P:GO:0031330; P:GO:0031929; P:GO:0035556; P:GO:0044237; P:GO:0044248; P:GO:0048519; P:GO:0048523; P:GO:0050789; P:GO:0050794; P:GO:00…	P:autophagy; P:cell communication; P:signal transduction; P:metabolic process; P:catabolic process; P:negative regulation of metabolic process; P:regulation of catabolic process; P:negative regulation of catabolic process; P:cellular process; P:regulation of autophagy; P:negative regulation of autophagy; P:macroautophagy; P:regulation of macroautophagy; P:negative regulation of macroautophagy; P:…
[INTERPRO, BLASTED, MAPPED, GO-SLIM]	TRINITY_DN39198_c0_g1_i1	Umi_contig00056	YP_003587228.1 cytochrome c oxidase subunit 1 (mitochondrion) [Citrullus lanatus]	YP_003587228.1	cytochrome c oxidase subunit 1 (mitochondrion)	Citrullus lanatus	8727	50	0	99.34	9	P:GO:0006123; P:GO:0015985; P:GO:0015986; P:GO:0015990; F:GO:0004129; F:GO:0020037; C:GO:0005746; C:GO:0045277; C:GO:0098800	P:mitochondrial electron transport, cytochrome c to oxygen; P:energy coupled proton transport, down electrochemical gradient; P:proton motive force-driven ATP synthesis; P:electron transport coupled proton transport; F:cytochrome-c oxidase activity; F:heme binding; C:mitochondrial respirasome; C:respiratory chain complex IV; C:inner mitochondrial membrane protein complex	EC:1.9; EC:7.1.1.9	Acting on a heme group of donors; Cytochrome-c oxidase	IPR000883 (PRINTS); G3DSA:1.20.210.10:FF:000001 (FUNFAM); IPR036927 (G3DSA:1.20.210.GENE3D); IPR000883 (PFAM); IPR014241 (NCBIFAM); IPR000883 (PANTHER); IPR023616 (PROSITE_PROFILES); IPR033944 (CDD); IPR036927 (SUPERFAMILY)	P:GO:0006091; P:GO:0006119; P:GO:0006123; P:GO:0006139; P:GO:0006163; P:GO:0006164; P:GO:0006725; P:GO:0006753; P:GO:0006754; P:GO:0006793; P:GO:0006796; P:GO:0006807; P:GO:0006810; P:GO:0006811; P:GO:0006812; P:GO:0008152; P:GO:0009058; P:GO:0009060; P:GO:0009117; P:GO:0009141; P:GO:0009142; P:GO:0009144; P:GO:0009145; P:GO:0009150; P:GO:0009152; P:GO:0009165; P:GO:0009199; P:GO:0009201; P:GO:00…	P:generation of precursor metabolites and energy; P:oxidative phosphorylation; P:mitochondrial electron transport, cytochrome c to oxygen; P:nucleobase-containing compound metabolic process; P:purine nucleotide metabolic process; P:purine nucleotide biosynthetic process; P:cellular aromatic compound metabolic process; P:nucleoside phosphate metabolic process; P:ATP biosynthetic process; P:phospho…
[INTERPRO, BLASTED, MAPPED, GO-SLIM]	TRINITY_DN6555_c0_g1_i8	Umi_contig00057	XP_030501199.1 ARF guanine-nucleotide exchange factor GNL2 [Cannabis sativa]	XP_030501199.1	ARF guanine-nucleotide exchange factor GNL2	Cannabis sativa	8710	50	3.99292e-179	67.6	3	P:GO:0006139; F:GO:0000166; C:GO:0016020	P:nucleobase-containing compound metabolic process; F:nucleotide binding; C:membrane	---NA---	---NA---	G3DSA:3.30.70.270:FF:000003 (FUNFAM); IPR043128 (G3DSA:3.30.70.GENE3D); IPR000477 (PFAM); PTHR24559 (PANTHER); IPR000477 (PROSITE_PROFILES); cd01647 (CDD); IPR043502 (SUPERFAMILY)	no GO terms	no GO terms
[INTERPRO, BLASTED, MAPPED]	TRINITY_DN1206_c0_g1_i6	Umi_contig00058	XP_017241484.1 retrovirus-related Pol polyprotein from transposon TNT 1-94 isoform X3 [Daucus carota subsp. sativus]	XP_017241484.1	retrovirus-related Pol polyprotein from transposon TNT 1-94 isoform X3	Daucus carota subsp. sativus	8668	50	0	64.26	3	C:GO:0019028; C:GO:0039615; C:GO:0044423	C:viral capsid; C:T=1 icosahedral viral capsid; C:virion component	---NA---	---NA---	IPR013103 (PFAM); mobidb-lite (MOBIDB_LITE); mobidb-lite (MOBIDB_LITE); PTHR11439 (PANTHER); cd09272 (CDD); IPR043502 (SUPERFAMILY)	no GO terms	no GO terms
[INTERPRO, BLASTED, MAPPED, GO-SLIM]	TRINITY_DN162_c0_g1_i5	Umi_contig00059	XP_018822268.1 synaptotagmin-4 [Juglans regia]	XP_018822268.1	synaptotagmin-4	Juglans regia	8615	50	0	89.25	6	P:GO:0006508; F:GO:0004252; F:GO:0008289; C:GO:0005773; C:GO:0005783; C:GO:0005886	P:proteolysis; F:serine-type endopeptidase activity; F:lipid binding; C:vacuole; C:endoplasmic reticulum; C:plasma membrane	EC:3.4.21	Acting on peptide bonds (peptidases)	IPR000008 (PRINTS); G3DSA:2.60.40.150:FF:000135 (FUNFAM); G3DSA:2.60.40.150:FF:000100 (FUNFAM); IPR000008 (PFAM); IPR035892 (G3DSA:2.60.40.GENE3D); IPR035892 (G3DSA:2.60.40.GENE3D); IPR039010 (PFAM); PIRSR000550-2 (PIRSR); PIRSR628391-3 (PIRSR); IPR045050 (PANTHER); IPR000008 (PROSITE_PROFILES); IPR000008 (PROSITE_PROFILES); IPR031468 (PROSITE_PROFILES); cd00030 (CDD); cd00030 (CDD); cd21677 (CDD…	F:GO:0008289; C:GO:0005622; C:GO:0005737; C:GO:0005773; C:GO:0005783; C:GO:0005886; C:GO:0012505; C:GO:0016020; C:GO:0043226; C:GO:0043227; C:GO:0043229; C:GO:0043231; C:GO:0071944; C:GO:0110165	F:lipid binding; C:intracellular anatomical structure; C:cytoplasm; C:vacuole; C:endoplasmic reticulum; C:plasma membrane; C:endomembrane system; C:membrane; C:organelle; C:membrane-bounded organelle; C:intracellular organelle; C:intracellular membrane-bounded organelle; C:cell periphery; C:cellular anatomical entity
[INTERPRO, BLASTED, GO-SLIM]	TRINITY_DN8242_c0_g1_i1	Umi_contig00060	XP_024029853.1 small subunit processome component 20 homolog isoform X1 [Morus notabilis]	XP_024029853.1	small subunit processome component 20 homolog isoform X1	Morus notabilis	8590	50	0	77.17	4	C:GO:0016020; C:GO:0030686; C:GO:0032040; C:GO:0034455	C:membrane; C:90S preribosome; C:small-subunit processome; C:t-UTP complex	---NA---	---NA---	IPR011989 (G3DSA:1.25.10.GENE3D); IPR011430 (PFAM); IPR046523 (PFAM); IPR011989 (G3DSA:1.25.10.GENE3D); PTHR17695 (PANTHER); IPR016024 (SUPERFAMILY); IPR016024 (SUPERFAMILY); IPR016024 (SUPERFAMILY); IPR016024 (SUPERFAMILY)	C:GO:0005622; C:GO:0005634; C:GO:0005730; C:GO:0016020; C:GO:0030684; C:GO:0030686; C:GO:0031974; C:GO:0031981; C:GO:0032040; C:GO:0032991; C:GO:0034455; C:GO:0043226; C:GO:0043227; C:GO:0043228; C:GO:0043229; C:GO:0043231; C:GO:0043232; C:GO:0043233; C:GO:0070013; C:GO:0110165; C:GO:0140513; C:GO:1990904	C:intracellular anatomical structure; C:nucleus; C:nucleolus; C:membrane; C:preribosome; C:90S preribosome; C:membrane-enclosed lumen; C:nuclear lumen; C:small-subunit processome; C:protein-containing complex; C:t-UTP complex; C:organelle; C:membrane-bounded organelle; C:non-membrane-bounded organelle; C:intracellular organelle; C:intracellular membrane-bounded organelle; C:intracellular non-memb…
[INTERPRO, BLASTED, MAPPED, GO-SLIM]	TRINITY_DN17479_c0_g1_i1	Umi_contig00061	XP_048324930.1 helicase protein MOM1 isoform X3 [Ziziphus jujuba var. spinosa]	XP_048324930.1	helicase protein MOM1 isoform X3	Ziziphus jujuba var. spinosa	8559	50	0	58.37	12	P:GO:0000122; P:GO:0006338; P:GO:0051276; F:GO:0003677; F:GO:0003682; F:GO:0005524; F:GO:0016887; F:GO:0042393; F:GO:0140658; C:GO:0000785; C:GO:0005634; C:GO:0016020	P:negative regulation of transcription by RNA polymerase II; P:chromatin remodeling; P:chromosome organization; F:DNA binding; F:chromatin binding; F:ATP binding; F:ATP hydrolysis activity; F:histone binding; F:ATP-dependent chromatin remodeler activity; C:chromatin; C:nucleus; C:membrane	EC:3.6.1.15	Nucleoside-triphosphate phosphatase	G3DSA:2.40.50.40 (GENE3D); IPR013083 (G3DSA:3.30.40.GENE3D); IPR038718 (G3DSA:3.40.50.GENE3D); G3DSA:2.40.50.40 (GENE3D); IPR000330 (PFAM); IPR023780 (PFAM); IPR027417 (G3DSA:3.40.50.GENE3D); mobidb-lite (MOBIDB_LITE); mobidb-lite (MOBIDB_LITE); mobidb-lite (MOBIDB_LITE); mobidb-lite (MOBIDB_LITE); mobidb-lite (MOBIDB_LITE); mobidb-lite (MOBIDB_LITE); mobidb-lite (MOBIDB_LITE); mobidb-lite (MOBID…	P:GO:0000122; P:GO:0006139; P:GO:0006325; P:GO:0006338; P:GO:0006351; P:GO:0006355; P:GO:0006357; P:GO:0006366; P:GO:0006725; P:GO:0006807; P:GO:0006996; P:GO:0008152; P:GO:0009058; P:GO:0009059; P:GO:0009889; P:GO:0009890; P:GO:0009892; P:GO:0009987; P:GO:0010467; P:GO:0010468; P:GO:0010556; P:GO:0010558; P:GO:0010605; P:GO:0016043; P:GO:0016070; P:GO:0018130; P:GO:0019219; P:GO:0019222; P:GO:00…	P:negative regulation of transcription by RNA polymerase II; P:nucleobase-containing compound metabolic process; P:chromatin organization; P:chromatin remodeling; P:DNA-templated transcription; P:regulation of DNA-templated transcription; P:regulation of transcription by RNA polymerase II; P:transcription by RNA polymerase II; P:cellular aromatic compound metabolic process; P:nitrogen compound me…
[INTERPRO, BLASTED, MAPPED, GO-SLIM]	TRINITY_DN4161_c0_g1_i3	Umi_contig00062	XP_015874180.1 DDB1- and CUL4-associated factor homolog 1 [Ziziphus jujuba var. spinosa]	XP_015874180.1	DDB1- and CUL4-associated factor homolog 1	Ziziphus jujuba var. spinosa	8558	50	0	84.38	8	P:GO:0006468; P:GO:0016567; F:GO:0004674; F:GO:0005515; F:GO:0005524; C:GO:0005634; C:GO:0016020; C:GO:0080008	P:protein phosphorylation; P:protein ubiquitination; F:protein serine/threonine kinase activity; F:protein binding; F:ATP binding; C:nucleus; C:membrane; C:Cul4-RING E3 ubiquitin ligase complex	EC:2.7.11.1	Non-specific serine/threonine protein kinase	G3DSA:2.130.10.10:FF:000366 (FUNFAM); IPR015943 (G3DSA:2.130.10.GENE3D); mobidb-lite (MOBIDB_LITE); mobidb-lite (MOBIDB_LITE); mobidb-lite (MOBIDB_LITE); mobidb-lite (MOBIDB_LITE); mobidb-lite (MOBIDB_LITE); mobidb-lite (MOBIDB_LITE); mobidb-lite (MOBIDB_LITE); mobidb-lite (MOBIDB_LITE); mobidb-lite (MOBIDB_LITE); mobidb-lite (MOBIDB_LITE); mobidb-lite (MOBIDB_LITE); mobidb-lite (MOBIDB_LITE); mo…	P:GO:0016567; F:GO:0005515; C:GO:0000151; C:GO:0005622; C:GO:0005634; C:GO:0016020; C:GO:0031461; C:GO:0032991; C:GO:0043226; C:GO:0043227; C:GO:0043229; C:GO:0043231; C:GO:0080008; C:GO:0110165; C:GO:0140535; C:GO:1902494; C:GO:1990234	P:protein ubiquitination; F:protein binding; C:ubiquitin ligase complex; C:intracellular anatomical structure; C:nucleus; C:membrane; C:cullin-RING ubiquitin ligase complex; C:protein-containing complex; C:organelle; C:membrane-bounded organelle; C:intracellular organelle; C:intracellular membrane-bounded organelle; C:Cul4-RING E3 ubiquitin ligase complex; C:cellular anatomical entity; C:intracel…
[INTERPRO, BLASTED, MAPPED, GO-SLIM]	TRINITY_DN1464_c0_g1_i2	Umi_contig00063	XP_010105926.1 mediator of RNA polymerase II transcription subunit 12 [Morus notabilis]	XP_010105926.1	mediator of RNA polymerase II transcription subunit 12	Morus notabilis	8543	50	0	83.38	3	F:GO:0140110; C:GO:0005634; C:GO:0016020	F:transcription regulator activity; C:nucleus; C:membrane	---NA---	---NA---	IPR019035 (PFAM); mobidb-lite (MOBIDB_LITE); PTHR46567 (PANTHER)	P:GO:0006357; F:GO:0003712; C:GO:0016592	P:regulation of transcription by RNA polymerase II; F:transcription coregulator activity; C:mediator complex
[INTERPRO, BLASTED, MAPPED]	TRINITY_DN3531_c0_g1_i10	Umi_contig00064	XP_017425527.2 transposon Ty3-G Gag-Pol polyprotein [Vigna angularis]	XP_017425527.2	transposon Ty3-G Gag-Pol polyprotein	Vigna angularis	8520	50	0	61.39	26	P:GO:0006154; P:GO:0006974; P:GO:0009117; P:GO:0009168; P:GO:0015950; P:GO:0032261; P:GO:0043103; P:GO:0046101; P:GO:0046103; P:GO:0090305; F:GO:0003676; F:GO:0003924; F:GO:0004000; F:GO:0004518; F:GO:0004519; F:GO:0005525; F:GO:0008270; F:GO:0016491; F:GO:0016787; F:GO:0018502; F:GO:0019239; F:GO:0046872; F:GO:0046936; C:GO:0005576; C:GO:0005829; C:GO:0016020	P:adenosine catabolic process; P:DNA damage response; P:nucleotide metabolic process; P:purine ribonucleoside monophosphate biosynthetic process; P:purine nucleotide interconversion; P:purine nucleotide salvage; P:hypoxanthine salvage; P:hypoxanthine biosynthetic process; P:inosine biosynthetic process; P:nucleic acid phosphodiester bond hydrolysis; F:nucleic acid binding; F:GTPase activity; F:ad…	---NA---	---NA---	IPR021109 (G3DSA:2.40.70.GENE3D); PF08284 (PFAM); cd00303 (CDD); IPR021109 (SUPERFAMILY)	no GO terms	no GO terms
[INTERPRO, BLASTED, MAPPED]	TRINITY_DN443_c0_g1_i4	Umi_contig00065	XP_024023460.1 uncharacterized protein LOC21396603 isoform X1 [Morus notabilis]	XP_024023460.1	uncharacterized protein LOC21396603 isoform X1	Morus notabilis	8508	50	0	72.82	44	P:GO:0000398; P:GO:0006754; P:GO:0006811; P:GO:0015986; P:GO:0019062; P:GO:0046718; P:GO:0055085; P:GO:1902600; P:GO:1903090; P:GO:1903091; P:GO:1903092; F:GO:0000166; F:GO:0003676; F:GO:0003723; F:GO:0003724; F:GO:0004386; F:GO:0005198; F:GO:0005507; F:GO:0005524; F:GO:0008270; F:GO:0008447; F:GO:0015078; F:GO:0016491; F:GO:0016787; F:GO:0016887; F:GO:0022857; F:GO:0031925; F:GO:0031927; F:GO:00…	P:mRNA splicing, via spliceosome; P:ATP biosynthetic process; P:monoatomic ion transport; P:proton motive force-driven ATP synthesis; P:virion attachment to host cell; P:viral entry into host cell; P:transmembrane transport; P:proton transmembrane transport; P:pyridoxal transmembrane transport; P:pyridoxamine transmembrane transport; P:pyridoxine transmembrane transport; F:nucleotide binding; F:n…	---NA---	---NA---	G3DSA:1.10.10.60 (GENE3D); G3DSA:1.20.58.1880 (GENE3D); IPR001005 (PFAM); mobidb-lite (MOBIDB_LITE); mobidb-lite (MOBIDB_LITE); mobidb-lite (MOBIDB_LITE); mobidb-lite (MOBIDB_LITE); mobidb-lite (MOBIDB_LITE); mobidb-lite (MOBIDB_LITE); mobidb-lite (MOBIDB_LITE); mobidb-lite (MOBIDB_LITE); mobidb-lite (MOBIDB_LITE); mobidb-lite (MOBIDB_LITE); mobidb-lite (MOBIDB_LITE); mobidb-lite (MOBIDB_LITE); P…	no GO terms	no GO terms
[INTERPRO, BLASTED, MAPPED, GO-SLIM]	TRINITY_DN24344_c0_g1_i2	Umi_contig00066	XP_024025150.1 protein ILITYHIA [Morus notabilis]	XP_024025150.1	protein ILITYHIA	Morus notabilis	8487	50	0	90.6	7	P:GO:0006414; P:GO:0006417; P:GO:0034198; F:GO:0004672; F:GO:0019887; F:GO:0019901; C:GO:0005829	P:translational elongation; P:regulation of translation; P:cellular response to amino acid starvation; F:protein kinase activity; F:protein kinase regulator activity; F:protein kinase binding; C:cytosol	EC:2.7.1	Transferring phosphorus-containing groups	G3DSA:1.25.10.10:FF:000090 (FUNFAM); G3DSA:1.25.10.10:FF:000162 (FUNFAM); G3DSA:1.25.10.10:FF:000096 (FUNFAM); IPR011989 (G3DSA:1.25.10.GENE3D); IPR011989 (G3DSA:1.25.10.GENE3D); IPR011989 (G3DSA:1.25.10.GENE3D); IPR011989 (G3DSA:1.25.10.GENE3D); IPR011989 (G3DSA:1.25.10.GENE3D); mobidb-lite (MOBIDB_LITE); PTHR23346 (PANTHER); IPR021133 (PROSITE_PROFILES); IPR021133 (PROSITE_PROFILES); IPR021133 …	P:GO:0006412; P:GO:0006414; P:GO:0006417; P:GO:0006518; P:GO:0006807; P:GO:0006950; P:GO:0007154; P:GO:0008152; P:GO:0009058; P:GO:0009059; P:GO:0009267; P:GO:0009605; P:GO:0009889; P:GO:0009987; P:GO:0009991; P:GO:0010467; P:GO:0010468; P:GO:0010556; P:GO:0010608; P:GO:0019222; P:GO:0019538; P:GO:0019538; P:GO:0031323; P:GO:0031326; P:GO:0031667; P:GO:0031668; P:GO:0031669; P:GO:0033554; P:GO:00…	P:translation; P:translational elongation; P:regulation of translation; P:peptide metabolic process; P:nitrogen compound metabolic process; P:response to stress; P:cell communication; P:metabolic process; P:biosynthetic process; P:macromolecule biosynthetic process; P:cellular response to starvation; P:response to external stimulus; P:regulation of biosynthetic process; P:cellular process; P:resp…
[INTERPRO, BLASTED, MAPPED, GO-SLIM]	TRINITY_DN5111_c0_g1_i3	Umi_contig00067	XP_024029991.1 histone-lysine N-methyltransferase ATXR3 isoform X1 [Morus notabilis]	XP_024029991.1	histone-lysine N-methyltransferase ATXR3 isoform X1	Morus notabilis	8468	50	0	79.68	1	F:GO:0005515	F:protein binding	---NA---	---NA---	IPR001214 (PFAM); IPR045606 (PFAM); IPR046341 (G3DSA:2.170.270.GENE3D); PIRSR009343-2 (PIRSR); PIRSR010354-51 (PIRSR); mobidb-lite (MOBIDB_LITE); mobidb-lite (MOBIDB_LITE); mobidb-lite (MOBIDB_LITE); mobidb-lite (MOBIDB_LITE); mobidb-lite (MOBIDB_LITE); mobidb-lite (MOBIDB_LITE); mobidb-lite (MOBIDB_LITE); mobidb-lite (MOBIDB_LITE); mobidb-lite (MOBIDB_LITE); mobidb-lite (MOBIDB_LITE); mobidb-lit…	F:GO:0005515	F:protein binding
[INTERPRO, BLASTED, MAPPED, GO-SLIM]	TRINITY_DN14220_c0_g1_i1	Umi_contig00068	XP_024932529.2 uncharacterized protein LOC107424724 isoform X2 [Ziziphus jujuba var. spinosa]	XP_024932529.2	uncharacterized protein LOC107424724 isoform X2	Ziziphus jujuba var. spinosa	8437	50	0	70.41	4	P:GO:0006623; P:GO:0034067; P:GO:0051651; C:GO:0019898	P:protein targeting to vacuole; P:protein localization to Golgi apparatus; P:maintenance of location in cell; C:extrinsic component of membrane	---NA---	---NA---	IPR009543 (PFAM); IPR026847 (PANTHER)	P:GO:0006605; P:GO:0006623; P:GO:0006810; P:GO:0006886; P:GO:0007034; P:GO:0008104; P:GO:0008104; P:GO:0009987; P:GO:0015031; P:GO:0033036; P:GO:0033365; P:GO:0034067; P:GO:0045184; P:GO:0046907; P:GO:0051179; P:GO:0051234; P:GO:0051235; P:GO:0051641; P:GO:0051649; P:GO:0051651; P:GO:0070727; P:GO:0071702; P:GO:0071705; P:GO:0072594; P:GO:0072665; P:GO:0072666; C:GO:0016020; C:GO:0019898; C:GO:01…	P:protein targeting; P:protein targeting to vacuole; P:transport; P:intracellular protein transport; P:vacuolar transport; P:protein localization; P:protein localization; P:cellular process; P:protein transport; P:macromolecule localization; P:protein localization to organelle; P:protein localization to Golgi apparatus; P:establishment of protein localization; P:intracellular transport; P:localiz…
[INTERPRO, BLASTED, MAPPED]	TRINITY_DN67_c1_g1_i2	Umi_contig00069	XP_024029521.1 nuclear pore complex protein GP210 [Morus notabilis]	XP_024029521.1	nuclear pore complex protein GP210	Morus notabilis	8431	50	0	82.15	94	P:GO:0000122; P:GO:0000226; P:GO:0000902; P:GO:0001817; P:GO:0001953; P:GO:0002317; P:GO:0002376; P:GO:0002467; P:GO:0002682; P:GO:0002829; P:GO:0006357; P:GO:0006366; P:GO:0006468; P:GO:0006954; P:GO:0006974; P:GO:0007160; P:GO:0007266; P:GO:0007283; P:GO:0008104; P:GO:0008283; P:GO:0016310; P:GO:0016575; P:GO:0018105; P:GO:0021859; P:GO:0030036; P:GO:0030183; P:GO:0030308; P:GO:0030890; P:GO:00…	P:negative regulation of transcription by RNA polymerase II; P:microtubule cytoskeleton organization; P:cell morphogenesis; P:regulation of cytokine production; P:negative regulation of cell-matrix adhesion; P:plasma cell differentiation; P:immune system process; P:germinal center formation; P:regulation of immune system process; P:negative regulation of type 2 immune response; P:regulation of tr…	---NA---	---NA---	G3DSA:2.60.40.1080 (GENE3D); IPR003343 (PFAM); IPR045197 (PANTHER); IPR008964 (SUPERFAMILY)	no GO terms	no GO terms
[INTERPRO, BLASTED, MAPPED]	TRINITY_DN9452_c0_g1_i4	Umi_contig00070	XP_052724925.1 retrovirus-related Pol polyprotein from transposon RE1 [Vigna angularis]	XP_052724925.1	retrovirus-related Pol polyprotein from transposon RE1	Vigna angularis	8406	50	0	64.02	20	P:GO:0006915; P:GO:0015948; P:GO:0031334; P:GO:0042981; P:GO:0043065; P:GO:0055010; P:GO:0060048; P:GO:0090200; F:GO:0003785; F:GO:0005509; F:GO:0005515; F:GO:0016740; F:GO:0050524; C:GO:0005737; C:GO:0005739; C:GO:0016020; C:GO:0016020; C:GO:0016459; C:GO:0016460; C:GO:0031672	P:apoptotic process; P:methanogenesis; P:positive regulation of protein-containing complex assembly; P:regulation of apoptotic process; P:positive regulation of apoptotic process; P:ventricular cardiac muscle tissue morphogenesis; P:cardiac muscle contraction; P:positive regulation of release of cytochrome c from mitochondria; F:actin monomer binding; F:calcium ion binding; F:protein binding; F:t…	---NA---	---NA---	IPR005162 (PFAM); IPR029472 (PFAM); PTHR37610 (PANTHER)	no GO terms	no GO terms
[INTERPRO, BLASTED, MAPPED, GO-SLIM]	TRINITY_DN2079_c0_g1_i2	Umi_contig00071	XP_024019152.1 histone-lysine N-methyltransferase ASHH2 [Morus notabilis]	XP_024019152.1	histone-lysine N-methyltransferase ASHH2	Morus notabilis	8365	50	0	69.73	8	P:GO:0006355; P:GO:0010452; F:GO:0005515; F:GO:0008270; F:GO:0046975; C:GO:0000785; C:GO:0005634; C:GO:0016020	P:regulation of DNA-templated transcription; P:histone H3-K36 methylation; F:protein binding; F:zinc ion binding; F:histone H3K36 methyltransferase activity; C:chromatin; C:nucleus; C:membrane	EC:2.1.1	Transferring one-carbon groups	G3DSA:2.170.270.10:FF:000035 (FUNFAM); G3DSA:3.30.40.100 (GENE3D); IPR006560 (PFAM); IPR001214 (PFAM); IPR046341 (G3DSA:2.170.270.GENE3D); IPR011124 (PFAM); PIRSR010354-51 (PIRSR); PIRSR010354-50 (PIRSR); PIRSR009343-2 (PIRSR); mobidb-lite (MOBIDB_LITE); mobidb-lite (MOBIDB_LITE); mobidb-lite (MOBIDB_LITE); mobidb-lite (MOBIDB_LITE); mobidb-lite (MOBIDB_LITE); mobidb-lite (MOBIDB_LITE); mobidb-li…	P:GO:0006139; P:GO:0006351; P:GO:0006355; P:GO:0006725; P:GO:0006807; P:GO:0008152; P:GO:0009058; P:GO:0009059; P:GO:0009889; P:GO:0009987; P:GO:0010452; P:GO:0010467; P:GO:0010468; P:GO:0010556; P:GO:0016070; P:GO:0018130; P:GO:0019219; P:GO:0019222; P:GO:0019438; P:GO:0031323; P:GO:0031326; P:GO:0032774; P:GO:0034641; P:GO:0034645; P:GO:0034654; P:GO:0043170; P:GO:0044237; P:GO:0044238; P:GO:00…	P:nucleobase-containing compound metabolic process; P:DNA-templated transcription; P:regulation of DNA-templated transcription; P:cellular aromatic compound metabolic process; P:nitrogen compound metabolic process; P:metabolic process; P:biosynthetic process; P:macromolecule biosynthetic process; P:regulation of biosynthetic process; P:cellular process; P:histone H3-K36 methylation; P:gene expres…
[INTERPRO, BLASTED, MAPPED, GO-SLIM]	TRINITY_DN19529_c0_g1_i2	Umi_contig00072	XP_010102378.1 protein NETWORKED 1D [Morus notabilis]	XP_010102378.1	protein NETWORKED 1D	Morus notabilis	8360	50	0	76.22	2	F:GO:0051015; C:GO:0005886	F:actin filament binding; C:plasma membrane	---NA---	---NA---	IPR011684 (PFAM); G3DSA:1.10.287.1490 (GENE3D); PTHR32258 (PANTHER); IPR011684 (PROSITE_PROFILES); SSF57997 (SUPERFAMILY)	F:GO:0003779; F:GO:0005488; F:GO:0005515; F:GO:0008092; F:GO:0044877; F:GO:0051015; C:GO:0005886; C:GO:0016020; C:GO:0071944; C:GO:0110165	F:actin binding; F:binding; F:protein binding; F:cytoskeletal protein binding; F:protein-containing complex binding; F:actin filament binding; C:plasma membrane; C:membrane; C:cell periphery; C:cellular anatomical entity
[INTERPRO, BLASTED, MAPPED]	TRINITY_DN2093_c0_g1_i3	Umi_contig00073	XP_024022005.1 uncharacterized protein LOC21392249 isoform X1 [Morus notabilis]	XP_024022005.1	uncharacterized protein LOC21392249 isoform X1	Morus notabilis	8347	50	0	67.63	11	P:GO:0006278; P:GO:0006355; P:GO:0090305; F:GO:0003677; F:GO:0003700; F:GO:0003964; F:GO:0004518; F:GO:0004519; F:GO:0016740; F:GO:0016779; F:GO:0016787	P:RNA-templated DNA biosynthetic process; P:regulation of DNA-templated transcription; P:nucleic acid phosphodiester bond hydrolysis; F:DNA binding; F:DNA-binding transcription factor activity; F:RNA-directed DNA polymerase activity; F:nuclease activity; F:endonuclease activity; F:transferase activity; F:nucleotidyltransferase activity; F:hydrolase activity	---NA---	---NA---	IPR022212 (PFAM); IPR032795 (PFAM); IPR025486 (PFAM); mobidb-lite (MOBIDB_LITE); mobidb-lite (MOBIDB_LITE); mobidb-lite (MOBIDB_LITE); mobidb-lite (MOBIDB_LITE); mobidb-lite (MOBIDB_LITE); mobidb-lite (MOBIDB_LITE); mobidb-lite (MOBIDB_LITE); mobidb-lite (MOBIDB_LITE); mobidb-lite (MOBIDB_LITE); mobidb-lite (MOBIDB_LITE); mobidb-lite (MOBIDB_LITE); mobidb-lite (MOBIDB_LITE); mobidb-lite (MOBIDB_L…	no GO terms	no GO terms
[INTERPRO, BLASTED, MAPPED]	TRINITY_DN2585_c0_g1_i5	Umi_contig00074	XP_050942184.1 transposon Tf2-1 polyprotein isoform X1 [Cucumis melo]	XP_050942184.1	transposon Tf2-1 polyprotein isoform X1	Cucumis melo	8345	50	0	68.53	16	P:GO:0006310; P:GO:0006412; P:GO:0006418; P:GO:0006438; P:GO:0106074; F:GO:0000150; F:GO:0000166; F:GO:0002161; F:GO:0003677; F:GO:0004812; F:GO:0004832; F:GO:0005524; F:GO:0016491; F:GO:0016874; F:GO:0018502; C:GO:0005737	P:DNA recombination; P:translation; P:tRNA aminoacylation for protein translation; P:valyl-tRNA aminoacylation; P:aminoacyl-tRNA metabolism involved in translational fidelity; F:DNA strand exchange activity; F:nucleotide binding; F:aminoacyl-tRNA editing activity; F:DNA binding; F:aminoacyl-tRNA ligase activity; F:valine-tRNA ligase activity; F:ATP binding; F:oxidoreductase activity; F:ligase act…	---NA---	---NA---	G3DSA:3.30.70.270:FF:000020 (FUNFAM); G3DSA:1.10.340.70:FF:000001 (FUNFAM); G3DSA:3.10.10.10:FF:000007 (FUNFAM); G3DSA:3.10.20.370 (GENE3D); G3DSA:1.10.340.70 (GENE3D); PF08284 (PFAM); IPR021109 (G3DSA:2.40.70.GENE3D); G3DSA:3.10.10.10 (GENE3D); IPR043128 (G3DSA:3.30.70.GENE3D); IPR041588 (PFAM); IPR041577 (PFAM); IPR000477 (PFAM); IPR043128 (G3DSA:3.30.70.GENE3D); PTHR24559 (PANTHER); IPR000477 …	no GO terms	no GO terms
[INTERPRO, BLASTED, MAPPED, GO-SLIM]	TRINITY_DN503_c0_g1_i2	Umi_contig00075	XP_024017042.1 transcription initiation factor TFIID subunit 4b [Morus notabilis]	XP_024017042.1	transcription initiation factor TFIID subunit 4b	Morus notabilis	8345	50	0	74.69	8	P:GO:0006367; P:GO:0010467; P:GO:0071577; F:GO:0003677; F:GO:0005385; F:GO:0046982; C:GO:0005669; C:GO:0016020	P:transcription initiation at RNA polymerase II promoter; P:gene expression; P:zinc ion transmembrane transport; F:DNA binding; F:zinc ion transmembrane transporter activity; F:protein heterodimerization activity; C:transcription factor TFIID complex; C:membrane	---NA---	---NA---	G3DSA:1.10.20.10:FF:000015 (FUNFAM); IPR007900 (PFAM); IPR009072 (G3DSA:1.10.20.GENE3D); IPR022003 (PFAM); mobidb-lite (MOBIDB_LITE); mobidb-lite (MOBIDB_LITE); mobidb-lite (MOBIDB_LITE); mobidb-lite (MOBIDB_LITE); mobidb-lite (MOBIDB_LITE); mobidb-lite (MOBIDB_LITE); mobidb-lite (MOBIDB_LITE); mobidb-lite (MOBIDB_LITE); mobidb-lite (MOBIDB_LITE); mobidb-lite (MOBIDB_LITE); mobidb-lite (MOBIDB_LI…	P:GO:0006139; P:GO:0006351; P:GO:0006352; P:GO:0006366; P:GO:0006367; P:GO:0006725; P:GO:0006807; P:GO:0008152; P:GO:0009058; P:GO:0009059; P:GO:0009987; P:GO:0010467; P:GO:0016070; P:GO:0018130; P:GO:0019438; P:GO:0032774; P:GO:0034641; P:GO:0034645; P:GO:0034654; P:GO:0043170; P:GO:0044237; P:GO:0044238; P:GO:0044249; P:GO:0044260; P:GO:0044271; P:GO:0046483; P:GO:0071704; P:GO:0090304; P:GO:00…	P:nucleobase-containing compound metabolic process; P:DNA-templated transcription; P:DNA-templated transcription initiation; P:transcription by RNA polymerase II; P:transcription initiation at RNA polymerase II promoter; P:cellular aromatic compound metabolic process; P:nitrogen compound metabolic process; P:metabolic process; P:biosynthetic process; P:macromolecule biosynthetic process; P:cellul…
[INTERPRO, BLASTED, MAPPED, GO-SLIM]	TRINITY_DN4693_c0_g1_i1	Umi_contig00076	XP_015901731.2 COP1-interacting protein 7 isoform X1 [Ziziphus jujuba var. spinosa]	XP_015901731.2	COP1-interacting protein 7 isoform X1	Ziziphus jujuba var. spinosa	8328	50	0	74.31	4	P:GO:0006629; P:GO:0009056; F:GO:0016787; C:GO:0005576	P:lipid metabolic process; P:catabolic process; F:hydrolase activity; C:extracellular region	EC:3.1	Acting on ester bonds	mobidb-lite (MOBIDB_LITE); mobidb-lite (MOBIDB_LITE); mobidb-lite (MOBIDB_LITE); mobidb-lite (MOBIDB_LITE); mobidb-lite (MOBIDB_LITE); mobidb-lite (MOBIDB_LITE); mobidb-lite (MOBIDB_LITE); mobidb-lite (MOBIDB_LITE); mobidb-lite (MOBIDB_LITE); mobidb-lite (MOBIDB_LITE); mobidb-lite (MOBIDB_LITE); mobidb-lite (MOBIDB_LITE); mobidb-lite (MOBIDB_LITE); mobidb-lite (MOBIDB_LITE); mobidb-lite (MOBIDB_L…	no GO terms	no GO terms
[INTERPRO, BLASTED, MAPPED]	TRINITY_DN3407_c0_g1_i5	Umi_contig00077	XP_010107073.2 uncharacterized protein LOC21402490 [Morus notabilis]	XP_010107073.2	uncharacterized protein LOC21402490	Morus notabilis	8304	50	0	69.02	3	P:GO:0008150; F:GO:0003674; C:GO:0005575	P:biological_process; F:molecular_function; C:cellular_component	---NA---	---NA---	mobidb-lite (MOBIDB_LITE); mobidb-lite (MOBIDB_LITE); mobidb-lite (MOBIDB_LITE); mobidb-lite (MOBIDB_LITE); mobidb-lite (MOBIDB_LITE); mobidb-lite (MOBIDB_LITE); mobidb-lite (MOBIDB_LITE); mobidb-lite (MOBIDB_LITE); mobidb-lite (MOBIDB_LITE); mobidb-lite (MOBIDB_LITE); mobidb-lite (MOBIDB_LITE); mobidb-lite (MOBIDB_LITE); mobidb-lite (MOBIDB_LITE); mobidb-lite (MOBIDB_LITE); PTHR43592 (PANTHER)	no GO terms	no GO terms
[INTERPRO, BLASTED, MAPPED, GO-SLIM]	TRINITY_DN16711_c0_g1_i1	Umi_contig00078	XP_030503994.1 uncharacterized protein LOC115719189 [Cannabis sativa]	XP_030503994.1	uncharacterized protein LOC115719189	Cannabis sativa	8269	50	1.28126e-116	61.62	1	P:GO:0008152	P:metabolic process	---NA---	---NA---	IPR005380 (PFAM); IPR038588 (G3DSA:3.30.70.GENE3D); mobidb-lite (MOBIDB_LITE); mobidb-lite (MOBIDB_LITE); PTHR46619 (PANTHER)	P:GO:0031047	P:regulatory ncRNA-mediated gene silencing
[INTERPRO, BLASTED, MAPPED, GO-SLIM]	TRINITY_DN359_c0_g1_i10	Umi_contig00079	XP_024024157.1 uncharacterized protein LOC21406247 isoform X1 [Morus notabilis]	XP_024024157.1	uncharacterized protein LOC21406247 isoform X1	Morus notabilis	8267	50	0	75.81	7	P:GO:0007035; P:GO:0009987; P:GO:0045851; P:GO:0098771; F:GO:0005515; C:GO:0005737; C:GO:0032991	P:vacuolar acidification; P:cellular process; P:pH reduction; P:inorganic ion homeostasis; F:protein binding; C:cytoplasm; C:protein-containing complex	---NA---	---NA---	IPR022033 (PFAM); IPR015943 (G3DSA:2.130.10.GENE3D); mobidb-lite (MOBIDB_LITE); mobidb-lite (MOBIDB_LITE); PTHR13950 (PANTHER); IPR036322 (SUPERFAMILY); IPR036322 (SUPERFAMILY); IPR036322 (SUPERFAMILY)	P:GO:0006873; P:GO:0006885; P:GO:0007035; P:GO:0009987; P:GO:0019725; P:GO:0030003; P:GO:0030004; P:GO:0030641; P:GO:0042592; P:GO:0045851; P:GO:0048878; P:GO:0050801; P:GO:0051452; P:GO:0051453; P:GO:0055067; P:GO:0055080; P:GO:0055082; P:GO:0065007; P:GO:0065008; P:GO:0098771; F:GO:0005515; C:GO:0005622; C:GO:0005737; C:GO:0032991; C:GO:0110165	P:intracellular monoatomic ion homeostasis; P:regulation of pH; P:vacuolar acidification; P:cellular process; P:cellular homeostasis; P:intracellular monoatomic cation homeostasis; P:obsolete cellular monovalent inorganic cation homeostasis; P:regulation of cellular pH; P:homeostatic process; P:pH reduction; P:chemical homeostasis; P:monoatomic ion homeostasis; P:intracellular pH reduction; P:reg…
[INTERPRO, BLASTED, MAPPED, GO-SLIM]	TRINITY_DN6809_c0_g1_i7	Umi_contig00080	YP_009336104.1 RNA polymerase beta'' subunit (chloroplast) [Ulmus laciniata]	YP_009336104.1	RNA polymerase beta'' subunit (chloroplast)	Ulmus laciniata	8250	50	0	94.8	4	P:GO:0006139; P:GO:0009058; F:GO:0003677; F:GO:0016740	P:nucleobase-containing compound metabolic process; P:biosynthetic process; F:DNA binding; F:transferase activity	EC:2.7.7.6	DNA-directed RNA polymerase	G3DSA:1.10.1790.20:FF:000002 (FUNFAM); G3DSA:1.10.132.30:FF:000002 (FUNFAM); IPR038120 (G3DSA:1.10.132.GENE3D); IPR007081 (PFAM); G3DSA:1.10.1790.20 (GENE3D); G3DSA:1.10.150.390 (GENE3D); IPR007083 (PFAM); IPR042102 (G3DSA:1.10.274.GENE3D); IPR007081 (PFAM); IPR012756 (NCBIFAM); PTHR34995 (PANTHER); IPR012756 (HAMAP); cd02655 (CDD); SSF64484 (SUPERFAMILY)	P:GO:0006351; F:GO:0003677; F:GO:0003899	P:DNA-templated transcription; F:DNA binding; F:DNA-directed 5'-3' RNA polymerase activity
[INTERPRO, BLASTED, MAPPED, GO-SLIM]	TRINITY_DN644_c0_g1_i8	Umi_contig00081	XP_024930366.1 calcineurin-binding protein 1 isoform X2 [Ziziphus jujuba var. spinosa]	XP_024930366.1	calcineurin-binding protein 1 isoform X2	Ziziphus jujuba var. spinosa	8247	50	0	79.92	7	P:GO:0006325; P:GO:0022607; P:GO:0071103; F:GO:0005515; F:GO:0031491; C:GO:0005634; C:GO:0016020	P:chromatin organization; P:cellular component assembly; P:DNA conformation change; F:protein binding; F:nucleosome binding; C:nucleus; C:membrane	---NA---	---NA---	G3DSA:1.25.40.10:FF:000431 (FUNFAM); IPR011990 (G3DSA:1.25.40.GENE3D); mobidb-lite (MOBIDB_LITE); mobidb-lite (MOBIDB_LITE); mobidb-lite (MOBIDB_LITE); mobidb-lite (MOBIDB_LITE); mobidb-lite (MOBIDB_LITE); IPR033053 (PANTHER); IPR011990 (SUPERFAMILY)	P:GO:0006325; P:GO:0006325; P:GO:0006325; P:GO:0006325; P:GO:0006325; P:GO:0006996; P:GO:0009987; P:GO:0016043; P:GO:0022607; P:GO:0044085; P:GO:0051276; P:GO:0051276; P:GO:0071103; P:GO:0071840; F:GO:0003682; F:GO:0005488; F:GO:0005515; F:GO:0031491; F:GO:0044877; C:GO:0005622; C:GO:0005634; C:GO:0016020; C:GO:0043226; C:GO:0043227; C:GO:0043229; C:GO:0043231; C:GO:0110165	P:chromatin organization; P:chromatin organization; P:chromatin organization; P:chromatin organization; P:chromatin organization; P:organelle organization; P:cellular process; P:cellular component organization; P:cellular component assembly; P:cellular component biogenesis; P:chromosome organization; P:chromosome organization; P:DNA conformation change; P:cellular component organization or biogen…
[INTERPRO, BLASTED, MAPPED, GO-SLIM]	TRINITY_DN12743_c0_g1_i2	Umi_contig00082	XP_015884639.2 protein CHROMATIN REMODELING 4 isoform X1 [Ziziphus jujuba var. spinosa]	XP_015884639.2	protein CHROMATIN REMODELING 4 isoform X1	Ziziphus jujuba var. spinosa	8154	50	0	78.17	12	P:GO:0000122; P:GO:0006338; P:GO:0051276; F:GO:0003677; F:GO:0003682; F:GO:0005524; F:GO:0016887; F:GO:0042393; F:GO:0140658; C:GO:0000785; C:GO:0005634; C:GO:0016020	P:negative regulation of transcription by RNA polymerase II; P:chromatin remodeling; P:chromosome organization; F:DNA binding; F:chromatin binding; F:ATP binding; F:ATP hydrolysis activity; F:histone binding; F:ATP-dependent chromatin remodeler activity; C:chromatin; C:nucleus; C:membrane	EC:3.6.1.15	Nucleoside-triphosphate phosphatase	G3DSA:3.40.50.300:FF:000607 (FUNFAM); IPR027417 (G3DSA:3.40.50.GENE3D); IPR019787 (PFAM); IPR009463 (PFAM); IPR038718 (G3DSA:3.40.50.GENE3D); IPR000330 (PFAM); IPR023780 (PFAM); IPR013083 (G3DSA:3.30.40.GENE3D); G3DSA:2.40.50.40 (GENE3D); G3DSA:2.40.50.40 (GENE3D); IPR001650 (PFAM); G3DSA:1.10.10.60 (GENE3D); mobidb-lite (MOBIDB_LITE); mobidb-lite (MOBIDB_LITE); mobidb-lite (MOBIDB_LITE); mobidb-…	P:GO:0000122; P:GO:0006139; P:GO:0006325; P:GO:0006338; P:GO:0006351; P:GO:0006355; P:GO:0006357; P:GO:0006366; P:GO:0006725; P:GO:0006807; P:GO:0006996; P:GO:0008152; P:GO:0009058; P:GO:0009059; P:GO:0009889; P:GO:0009890; P:GO:0009892; P:GO:0009987; P:GO:0010467; P:GO:0010468; P:GO:0010556; P:GO:0010558; P:GO:0010605; P:GO:0016043; P:GO:0016070; P:GO:0018130; P:GO:0019219; P:GO:0019222; P:GO:00…	P:negative regulation of transcription by RNA polymerase II; P:nucleobase-containing compound metabolic process; P:chromatin organization; P:chromatin remodeling; P:DNA-templated transcription; P:regulation of DNA-templated transcription; P:regulation of transcription by RNA polymerase II; P:transcription by RNA polymerase II; P:cellular aromatic compound metabolic process; P:nitrogen compound me…
[INTERPRO, BLASTED, MAPPED, GO-SLIM]	TRINITY_DN2352_c0_g1_i1	Umi_contig00083	XP_050231894.1 uncharacterized protein LOC126680759 [Mercurialis annua]	XP_050231894.1	uncharacterized protein LOC126680759	Mercurialis annua	8141	50	0	55.93	2	F:GO:0003676; F:GO:0004518	F:nucleic acid binding; F:nuclease activity	EC:3.1.30; EC:3.1.26.4	Acting on ester bonds; Ribonuclease H	IPR036397 (G3DSA:3.30.420.GENE3D); IPR026960 (PFAM); IPR002156 (PFAM); IPR036691 (G3DSA:3.60.10.GENE3D); IPR000477 (PFAM); PTHR33116 (PANTHER); IPR000477 (PROSITE_PROFILES); IPR044730 (CDD); cd01650 (CDD); IPR012337 (SUPERFAMILY); IPR036691 (SUPERFAMILY)	F:GO:0003676; F:GO:0004523	F:nucleic acid binding; F:RNA-DNA hybrid ribonuclease activity
[INTERPRO, NO-BLAST]	TRINITY_DN2621_c0_g1_i8	Umi_contig00084	---NA---	---NA---	---NA---	---NA---	8091	---NA---	---NA---	---NA---	---NA---	---NA---	---NA---	---NA---	---NA---	no IPS match	no IPS match	no IPS match
[INTERPRO, BLASTED, MAPPED, GO-SLIM]	TRINITY_DN1726_c0_g1_i9	Umi_contig00085	XP_024033114.1 protein IMPAIRED IN BABA-INDUCED STERILITY 1 [Morus notabilis]	XP_024033114.1	protein IMPAIRED IN BABA-INDUCED STERILITY 1	Morus notabilis	8047	50	0	75.57	8	P:GO:0006468; P:GO:0032968; F:GO:0004693; F:GO:0005524; F:GO:0030332; C:GO:0000307; C:GO:0005634; C:GO:0016020	P:protein phosphorylation; P:positive regulation of transcription elongation by RNA polymerase II; F:cyclin-dependent protein serine/threonine kinase activity; F:ATP binding; F:cyclin binding; C:cyclin-dependent protein kinase holoenzyme complex; C:nucleus; C:membrane	EC:2.7.11.1; EC:2.7.11.22	Non-specific serine/threonine protein kinase; Cyclin-dependent kinase	G3DSA:1.10.510.10:FF:000043 (FUNFAM); G3DSA:3.30.200.20:FF:000021 (FUNFAM); IPR000719 (PFAM); G3DSA:3.30.200.20 (GENE3D); G3DSA:1.10.510.10 (GENE3D); PIRSR000551-50 (PIRSR); PIRSR620777-50 (PIRSR); PIRSR000632-1 (PIRSR); PIRSR037568-1 (PIRSR); PIRSR000666-1 (PIRSR); PIRSR000660-1 (PIRSR); PIRSR000604-2 (PIRSR); PIRSR000631-1 (PIRSR); PIRSR037281-2 (PIRSR); PIRSR000624-2 (PIRSR); PIRSR628788-2 (PI…	P:GO:0006139; P:GO:0006351; P:GO:0006354; P:GO:0006355; P:GO:0006357; P:GO:0006366; P:GO:0006368; P:GO:0006468; P:GO:0006725; P:GO:0006793; P:GO:0006796; P:GO:0006807; P:GO:0008152; P:GO:0009058; P:GO:0009059; P:GO:0009889; P:GO:0009891; P:GO:0009893; P:GO:0009987; P:GO:0010467; P:GO:0010468; P:GO:0010556; P:GO:0010557; P:GO:0010604; P:GO:0016070; P:GO:0016310; P:GO:0018130; P:GO:0019219; P:GO:00…	P:nucleobase-containing compound metabolic process; P:DNA-templated transcription; P:DNA-templated transcription elongation; P:regulation of DNA-templated transcription; P:regulation of transcription by RNA polymerase II; P:transcription by RNA polymerase II; P:transcription elongation by RNA polymerase II; P:protein phosphorylation; P:cellular aromatic compound metabolic process; P:phosphorus me…
[INTERPRO, BLASTED, MAPPED]	TRINITY_DN24696_c0_g1_i1	Umi_contig00086	XP_015882532.2 PWWP domain-containing protein 3 [Ziziphus jujuba var. spinosa]	XP_015882532.2	PWWP domain-containing protein 3	Ziziphus jujuba var. spinosa	8045	50	0	52.59	27	P:GO:0006355; P:GO:0006412; P:GO:0006414; P:GO:0006952; P:GO:0007165; P:GO:0007186; P:GO:0007608; P:GO:0009873; P:GO:0032502; P:GO:0042127; P:GO:0050896; P:GO:0050911; F:GO:0000166; F:GO:0003677; F:GO:0003700; F:GO:0003746; F:GO:0003924; F:GO:0004930; F:GO:0004984; F:GO:0005509; F:GO:0005525; C:GO:0005634; C:GO:0005737; C:GO:0005789; C:GO:0005886; C:GO:0016020; C:GO:0016020	P:regulation of DNA-templated transcription; P:translation; P:translational elongation; P:defense response; P:signal transduction; P:G protein-coupled receptor signaling pathway; P:sensory perception of smell; P:ethylene-activated signaling pathway; P:developmental process; P:regulation of cell population proliferation; P:response to stimulus; P:detection of chemical stimulus involved in sensory …	---NA---	---NA---	IPR000313 (PFAM); G3DSA:2.30.30.140 (GENE3D); mobidb-lite (MOBIDB_LITE); mobidb-lite (MOBIDB_LITE); mobidb-lite (MOBIDB_LITE); mobidb-lite (MOBIDB_LITE); mobidb-lite (MOBIDB_LITE); mobidb-lite (MOBIDB_LITE); mobidb-lite (MOBIDB_LITE); mobidb-lite (MOBIDB_LITE); mobidb-lite (MOBIDB_LITE); mobidb-lite (MOBIDB_LITE); mobidb-lite (MOBIDB_LITE); mobidb-lite (MOBIDB_LITE); mobidb-lite (MOBIDB_LITE); PT…	no GO terms	no GO terms
[INTERPRO, BLASTED, MAPPED, GO-SLIM]	TRINITY_DN5541_c0_g1_i3	Umi_contig00087	XP_052724925.1 retrovirus-related Pol polyprotein from transposon RE1 [Vigna angularis]	XP_052724925.1	retrovirus-related Pol polyprotein from transposon RE1	Vigna angularis	8033	50	0	63.5	2	P:GO:0006259; F:GO:0003676	P:DNA metabolic process; F:nucleic acid binding	---NA---	---NA---	IPR036397 (G3DSA:3.30.420.GENE3D); IPR021109 (G3DSA:2.40.70.GENE3D); IPR025724 (PFAM); IPR001584 (PFAM); mobidb-lite (MOBIDB_LITE); mobidb-lite (MOBIDB_LITE); PTHR42648 (PANTHER); IPR001584 (PROSITE_PROFILES); IPR012337 (SUPERFAMILY)	P:GO:0015074; F:GO:0003676	P:DNA integration; F:nucleic acid binding
[INTERPRO, BLASTED, MAPPED, GO-SLIM]	TRINITY_DN2868_c0_g1_i9	Umi_contig00088	YP_010118855.1 photosystem I P700 apoprotein A1 (chloroplast) [Clerodendrum bungei]	YP_010118855.1	photosystem I P700 apoprotein A1 (chloroplast)	Clerodendrum bungei	7965	50	0	99.62	7	P:GO:0015803; P:GO:0015979; P:GO:0055085; F:GO:0015658; F:GO:0046872; C:GO:0005886; C:GO:0009579	P:branched-chain amino acid transport; P:photosynthesis; P:transmembrane transport; F:branched-chain amino acid transmembrane transporter activity; F:metal ion binding; C:plasma membrane; C:thylakoid	---NA---	---NA---	IPR001280 (PRINTS); G3DSA:1.20.1130.10:FF:000001 (FUNFAM); IPR006243 (NCBIFAM); IPR036408 (G3DSA:1.20.1130.GENE3D); IPR001280 (PFAM); IPR001280 (PIRSF); PTHR30128 (PANTHER); IPR006243 (HAMAP); IPR036408 (SUPERFAMILY)	P:GO:0015979; F:GO:0046872; C:GO:0009579; C:GO:0016020	P:photosynthesis; F:metal ion binding; C:thylakoid; C:membrane
[INTERPRO, BLASTED, MAPPED, GO-SLIM]	TRINITY_DN4089_c2_g1_i1	Umi_contig00089	XP_010094076.1 sacsin [Morus notabilis]	XP_010094076.1	sacsin	Morus notabilis	7960	50	0	82.24	1	F:GO:0030544	F:Hsp70 protein binding	---NA---	---NA---	IPR013083 (G3DSA:3.30.40.GENE3D); PF13920 (PFAM); PTHR15600 (PANTHER); IPR001841 (PROSITE_PROFILES); SSF57850 (SUPERFAMILY)	F:GO:0005488; F:GO:0005515; F:GO:0030544; F:GO:0031072; F:GO:0051087	F:binding; F:protein binding; F:Hsp70 protein binding; F:heat shock protein binding; F:protein-folding chaperone binding
[INTERPRO, BLASTED, MAPPED, GO-SLIM]	TRINITY_DN1201_c0_g1_i14	Umi_contig00090	XP_024026739.1 DExH-box ATP-dependent RNA helicase DExH11 isoform X2 [Morus notabilis]	XP_024026739.1	DExH-box ATP-dependent RNA helicase DExH11 isoform X2	Morus notabilis	7956	50	0	85.94	18	P:GO:0000184; P:GO:0005975; P:GO:0006289; P:GO:0006367; P:GO:0032508; F:GO:0003677; F:GO:0003723; F:GO:0003724; F:GO:0004553; F:GO:0005524; F:GO:0008061; F:GO:0016887; F:GO:0043138; C:GO:0000112; C:GO:0005675; C:GO:0005737; C:GO:0016020; C:GO:0097550	P:nuclear-transcribed mRNA catabolic process, nonsense-mediated decay; P:carbohydrate metabolic process; P:nucleotide-excision repair; P:transcription initiation at RNA polymerase II promoter; P:DNA duplex unwinding; F:DNA binding; F:RNA binding; F:RNA helicase activity; F:hydrolase activity, hydrolyzing O-glycosyl compounds; F:ATP binding; F:chitin binding; F:ATP hydrolysis activity; F:3'-5' DNA…	EC:3.6.4.13; EC:5.6.2.4; EC:3.6.1.15; EC:3.2.1	RNA helicase; n/a; Nucleoside-triphosphate phosphatase; Glycosylases	G3DSA:3.40.50.300:FF:000354 (FUNFAM); G3DSA:3.40.50.300:FF:001047 (FUNFAM); G3DSA:1.10.3380.30:FF:000010 (FUNFAM); IPR025696 (PFAM); IPR040801 (PFAM); G3DSA:1.10.3380.30 (GENE3D); IPR027417 (G3DSA:3.40.50.GENE3D); IPR016438 (PIRSF); IPR011545 (PFAM); IPR027417 (G3DSA:3.40.50.GENE3D); mobidb-lite (MOBIDB_LITE); mobidb-lite (MOBIDB_LITE); PTHR12131 (PANTHER); IPR014001 (PROSITE_PROFILES); IPR001650…	P:GO:0000184; P:GO:0000956; P:GO:0006139; P:GO:0006401; P:GO:0006402; P:GO:0006725; P:GO:0006807; P:GO:0008152; P:GO:0009056; P:GO:0009057; P:GO:0009892; P:GO:0009987; P:GO:0010467; P:GO:0010468; P:GO:0010605; P:GO:0010629; P:GO:0016070; P:GO:0016071; P:GO:0019222; P:GO:0019439; P:GO:0034641; P:GO:0034655; P:GO:0043170; P:GO:0044237; P:GO:0044238; P:GO:0044248; P:GO:0044260; P:GO:0044265; P:GO:00…	P:nuclear-transcribed mRNA catabolic process, nonsense-mediated decay; P:nuclear-transcribed mRNA catabolic process; P:nucleobase-containing compound metabolic process; P:RNA catabolic process; P:mRNA catabolic process; P:cellular aromatic compound metabolic process; P:nitrogen compound metabolic process; P:metabolic process; P:catabolic process; P:macromolecule catabolic process; P:negative regu…
[INTERPRO, BLASTED, MAPPED, GO-SLIM]	TRINITY_DN21616_c0_g1_i2	Umi_contig00091	YP_003587235.1 ribosomal protein S4 (mitochondrion) [Citrullus lanatus]	YP_003587235.1	ribosomal protein S4 (mitochondrion)	Citrullus lanatus	7947	50	0	88.44	7	P:GO:0006414; P:GO:0045727; P:GO:0065008; F:GO:0003735; F:GO:0019843; C:GO:0015935; C:GO:0016020	P:translational elongation; P:positive regulation of translation; P:regulation of biological quality; F:structural constituent of ribosome; F:rRNA binding; C:small ribosomal subunit; C:membrane	---NA---	---NA---	IPR036986 (G3DSA:3.10.290.GENE3D); IPR002942 (PFAM); IPR022801 (PANTHER); PS50889 (PROSITE_PROFILES); cd00165 (CDD); SSF55174 (SUPERFAMILY)	P:GO:0006412; P:GO:0006414; P:GO:0006417; P:GO:0006518; P:GO:0006807; P:GO:0008152; P:GO:0009058; P:GO:0009059; P:GO:0009889; P:GO:0009891; P:GO:0009893; P:GO:0009987; P:GO:0010467; P:GO:0010468; P:GO:0010556; P:GO:0010557; P:GO:0010604; P:GO:0010608; P:GO:0010628; P:GO:0019222; P:GO:0019538; P:GO:0019538; P:GO:0031323; P:GO:0031325; P:GO:0031326; P:GO:0031328; P:GO:0034248; P:GO:0034250; P:GO:00…	P:translation; P:translational elongation; P:regulation of translation; P:peptide metabolic process; P:nitrogen compound metabolic process; P:metabolic process; P:biosynthetic process; P:macromolecule biosynthetic process; P:regulation of biosynthetic process; P:positive regulation of biosynthetic process; P:positive regulation of metabolic process; P:cellular process; P:gene expression; P:regula…
[INTERPRO, BLASTED, MAPPED, GO-SLIM]	TRINITY_DN1097_c0_g1_i15	Umi_contig00092	XP_024030682.1 lon protease homolog 2, peroxisomal [Morus notabilis]	XP_024030682.1	lon protease homolog 2, peroxisomal	Morus notabilis	7939	50	0	95.67	9	P:GO:0006625; P:GO:0016485; P:GO:0030163; F:GO:0004176; F:GO:0004252; F:GO:0005524; F:GO:0016887; C:GO:0005782; C:GO:0016020	P:protein targeting to peroxisome; P:protein processing; P:protein catabolic process; F:ATP-dependent peptidase activity; F:serine-type endopeptidase activity; F:ATP binding; F:ATP hydrolysis activity; C:peroxisomal matrix; C:membrane	EC:3.4.21; EC:3.6.1.15	Acting on peptide bonds (peptidases); Nucleoside-triphosphate phosphatase	IPR001270 (PRINTS); G3DSA:3.40.50.300:FF:000021 (FUNFAM); G3DSA:1.20.58.1480:FF:000005 (FUNFAM); G3DSA:1.20.5.5270:FF:000002 (FUNFAM); G3DSA:1.20.5.5270 (GENE3D); G3DSA:1.20.58.1480 (GENE3D); IPR003111 (PFAM); IPR046336 (G3DSA:2.30.130.GENE3D); IPR003959 (PFAM); IPR027417 (G3DSA:3.40.50.GENE3D); PIRSR001174-2 (PIRSR); mobidb-lite (MOBIDB_LITE); mobidb-lite (MOBIDB_LITE); IPR027065 (PANTHER); IPR0…	P:GO:0006508; P:GO:0006605; P:GO:0006625; P:GO:0006807; P:GO:0006810; P:GO:0006886; P:GO:0006996; P:GO:0007031; P:GO:0008104; P:GO:0008104; P:GO:0008152; P:GO:0009987; P:GO:0010467; P:GO:0015031; P:GO:0016043; P:GO:0016485; P:GO:0019538; P:GO:0030163; P:GO:0033036; P:GO:0033365; P:GO:0043170; P:GO:0043574; P:GO:0044238; P:GO:0045184; P:GO:0046907; P:GO:0051179; P:GO:0051234; P:GO:0051604; P:GO:00…	P:proteolysis; P:protein targeting; P:protein targeting to peroxisome; P:nitrogen compound metabolic process; P:transport; P:intracellular protein transport; P:organelle organization; P:peroxisome organization; P:protein localization; P:protein localization; P:metabolic process; P:cellular process; P:gene expression; P:protein transport; P:cellular component organization; P:protein processing; P:…
[INTERPRO, BLASTED, MAPPED, GO-SLIM]	TRINITY_DN29570_c0_g1_i2	Umi_contig00093	XP_024019252.1 DNA polymerase epsilon catalytic subunit A [Morus notabilis]	XP_024019252.1	DNA polymerase epsilon catalytic subunit A	Morus notabilis	7923	50	0	90.99	14	P:GO:0006271; P:GO:0006284; P:GO:0006289; P:GO:0006401; P:GO:0032774; P:GO:0071897; P:GO:0140014; F:GO:0000166; F:GO:0003677; F:GO:0003887; F:GO:0008270; F:GO:0008296; C:GO:0008622; C:GO:0016020	P:DNA strand elongation involved in DNA replication; P:base-excision repair; P:nucleotide-excision repair; P:RNA catabolic process; P:RNA biosynthetic process; P:DNA biosynthetic process; P:mitotic nuclear division; F:nucleotide binding; F:DNA binding; F:DNA-directed DNA polymerase activity; F:zinc ion binding; F:3'-5'-DNA exonuclease activity; C:epsilon DNA polymerase complex; C:membrane	EC:3.1.11; EC:3.1.15; EC:2.7.7.7	Acting on ester bonds; Acting on ester bonds; DNA-directed DNA polymerase	G3DSA:3.30.342.10:FF:000012 (FUNFAM); G3DSA:3.30.420.10:FF:000010 (FUNFAM); G3DSA:3.90.1600.10:FF:000006 (FUNFAM); G3DSA:1.10.132.60:FF:000002 (FUNFAM); G3DSA:3.30.342.10 (GENE3D); IPR006134 (PFAM); IPR013697 (PFAM); IPR023211 (G3DSA:3.90.1600.GENE3D); IPR006133 (PFAM); IPR042087 (G3DSA:1.10.132.GENE3D); IPR036397 (G3DSA:3.30.420.GENE3D); mobidb-lite (MOBIDB_LITE); mobidb-lite (MOBIDB_LITE); mobi…	P:GO:0000278; P:GO:0000280; P:GO:0006139; P:GO:0006259; P:GO:0006260; P:GO:0006261; P:GO:0006271; P:GO:0006281; P:GO:0006284; P:GO:0006289; P:GO:0006401; P:GO:0006725; P:GO:0006807; P:GO:0006950; P:GO:0006974; P:GO:0006996; P:GO:0007049; P:GO:0008152; P:GO:0009056; P:GO:0009057; P:GO:0009058; P:GO:0009059; P:GO:0009987; P:GO:0016043; P:GO:0016070; P:GO:0018130; P:GO:0019438; P:GO:0019439; P:GO:00…	P:mitotic cell cycle; P:nuclear division; P:nucleobase-containing compound metabolic process; P:DNA metabolic process; P:DNA replication; P:DNA-templated DNA replication; P:DNA strand elongation involved in DNA replication; P:DNA repair; P:base-excision repair; P:nucleotide-excision repair; P:RNA catabolic process; P:cellular aromatic compound metabolic process; P:nitrogen compound metabolic proc…
[INTERPRO, BLASTED, MAPPED]	TRINITY_DN64_c0_g1_i10	Umi_contig00094	XP_040964577.1 leucine-rich repeat receptor-like serine/threonine-protein kinase BAM3 [Gossypium hirsutum]	XP_040964577.1	leucine-rich repeat receptor-like serine/threonine-protein kinase BAM3	Gossypium hirsutum	7876	50	1.46851e-91	59.64	11	P:GO:0019058; F:GO:0003677; F:GO:0003723; C:GO:0005634; C:GO:0005737; C:GO:0005886; C:GO:0016020; C:GO:0020002; C:GO:0030430; C:GO:0033644; C:GO:0044423	P:viral life cycle; F:DNA binding; F:RNA binding; C:nucleus; C:cytoplasm; C:plasma membrane; C:membrane; C:host cell plasma membrane; C:host cell cytoplasm; C:host cell membrane; C:virion component	---NA---	---NA---	no IPS match	no IPS match	no IPS match
[INTERPRO, BLASTED, MAPPED, GO-SLIM]	TRINITY_DN3233_c1_g1_i1	Umi_contig00095	XP_024934722.1 alpha-glucosidase 2 isoform X1 [Ziziphus jujuba var. spinosa]	XP_024934722.1	alpha-glucosidase 2 isoform X1	Ziziphus jujuba var. spinosa	7863	50	0	88.23	3	P:GO:0005975; F:GO:0004553; F:GO:0030246	P:carbohydrate metabolic process; F:hydrolase activity, hydrolyzing O-glycosyl compounds; F:carbohydrate binding	EC:3.2.1	Glycosylases	G3DSA:2.60.40.1760 (GENE3D); G3DSA:3.20.20.80 (GENE3D); IPR000322 (PFAM); IPR025887 (PFAM); PTHR22762 (PANTHER); cd14752 (CDD); cd06604 (CDD); IPR011013 (SUPERFAMILY); IPR017853 (SUPERFAMILY)	P:GO:0005975; F:GO:0003824; F:GO:0004553; F:GO:0016787; F:GO:0016798; F:GO:0030246	P:carbohydrate metabolic process; F:catalytic activity; F:hydrolase activity, hydrolyzing O-glycosyl compounds; F:hydrolase activity; F:hydrolase activity, acting on glycosyl bonds; F:carbohydrate binding
[INTERPRO, BLASTED, MAPPED, GO-SLIM]	TRINITY_DN1467_c0_g1_i6	Umi_contig00096	XP_010087848.1 protein GFS12 isoform X1 [Morus notabilis]	XP_010087848.1	protein GFS12 isoform X1	Morus notabilis	7860	50	0	78.08	5	P:GO:0009987; P:GO:0036211; F:GO:0000166; F:GO:0016301; C:GO:0016020	P:cellular process; P:protein modification process; F:nucleotide binding; F:kinase activity; C:membrane	EC:2.7.1	Transferring phosphorus-containing groups	G3DSA:3.30.200.20 (GENE3D); G3DSA:1.10.510.10 (GENE3D); IPR011989 (G3DSA:1.25.10.GENE3D); G3DSA:1.10.510.10 (GENE3D); IPR036372 (G3DSA:1.10.1540.GENE3D); IPR000409 (PFAM); PTHR46866 (PANTHER); IPR000719 (PROSITE_PROFILES); IPR000409 (PROSITE_PROFILES); IPR000409 (CDD); IPR011009 (SUPERFAMILY); IPR011009 (SUPERFAMILY); IPR036372 (SUPERFAMILY)	P:GO:0006468; F:GO:0004672; F:GO:0005524	P:protein phosphorylation; F:protein kinase activity; F:ATP binding
[INTERPRO, BLASTED, MAPPED]	TRINITY_DN1853_c0_g1_i12	Umi_contig00097	XP_024026169.1 sterol 3-beta-glucosyltransferase UGT80B1 [Morus notabilis]	XP_024026169.1	sterol 3-beta-glucosyltransferase UGT80B1	Morus notabilis	7850	50	7.50268e-80	84.32	110	P:GO:0000122; P:GO:0001657; P:GO:0001658; P:GO:0001759; P:GO:0001822; P:GO:0003151; P:GO:0006355; P:GO:0006357; P:GO:0006412; P:GO:0006418; P:GO:0006434; P:GO:0006915; P:GO:0007219; P:GO:0007389; P:GO:0007519; P:GO:0007605; P:GO:0008582; P:GO:0009297; P:GO:0010467; P:GO:0010468; P:GO:0014033; P:GO:0014842; P:GO:0014857; P:GO:0015031; P:GO:0016260; P:GO:0021610; P:GO:0022008; P:GO:0030855; P:GO:00…	P:negative regulation of transcription by RNA polymerase II; P:ureteric bud development; P:branching involved in ureteric bud morphogenesis; P:organ induction; P:kidney development; P:outflow tract morphogenesis; P:regulation of DNA-templated transcription; P:regulation of transcription by RNA polymerase II; P:translation; P:tRNA aminoacylation for protein translation; P:seryl-tRNA aminoacylation…	---NA---	---NA---	G3DSA:3.40.50.2000 (GENE3D); PTHR48050 (PANTHER); SSF53756 (SUPERFAMILY)	no GO terms	no GO terms
[INTERPRO, BLASTED, MAPPED, GO-SLIM]	TRINITY_DN2980_c0_g1_i10	Umi_contig00098	XP_010101055.1 DNA replication licensing factor MCM2 [Morus notabilis]	XP_010101055.1	DNA replication licensing factor MCM2	Morus notabilis	7845	50	0	90.14	20	P:GO:0000727; P:GO:0006268; P:GO:0006895; P:GO:0034067; P:GO:0043001; P:GO:0071897; P:GO:0140014; P:GO:1902975; P:GO:1905775; F:GO:0003697; F:GO:0005524; F:GO:0016887; F:GO:0043138; C:GO:0000139; C:GO:0005634; C:GO:0005802; C:GO:0005829; C:GO:0005886; C:GO:0042555; C:GO:0097373	P:double-strand break repair via break-induced replication; P:DNA unwinding involved in DNA replication; P:Golgi to endosome transport; P:protein localization to Golgi apparatus; P:Golgi to plasma membrane protein transport; P:DNA biosynthetic process; P:mitotic nuclear division; P:mitotic DNA replication initiation; P:negative regulation of DNA helicase activity; F:single-stranded DNA binding; F…	EC:5.6.2.4; EC:3.6.1.15	n/a; Nucleoside-triphosphate phosphatase	IPR008045 (PRINTS); IPR001208 (PRINTS); G3DSA:3.30.1640.10:FF:000008 (FUNFAM); G3DSA:2.20.28.10:FF:000002 (FUNFAM); G3DSA:3.40.50.300:FF:000138 (FUNFAM); G3DSA:2.20.28.10 (GENE3D); IPR001208 (PFAM); G3DSA:3.30.1640.10 (GENE3D); IPR012340 (G3DSA:2.40.50.GENE3D); IPR027925 (PFAM); IPR008045 (PFAM); IPR027417 (G3DSA:3.40.50.GENE3D); IPR041562 (PFAM); IPR033762 (PFAM); mobidb-lite (MOBIDB_LITE); mobi…	P:GO:0000278; P:GO:0000280; P:GO:0000724; P:GO:0000725; P:GO:0000727; P:GO:0006139; P:GO:0006259; P:GO:0006260; P:GO:0006261; P:GO:0006268; P:GO:0006270; P:GO:0006281; P:GO:0006302; P:GO:0006310; P:GO:0006725; P:GO:0006807; P:GO:0006950; P:GO:0006974; P:GO:0006996; P:GO:0007049; P:GO:0008152; P:GO:0009058; P:GO:0009059; P:GO:0009987; P:GO:0016043; P:GO:0018130; P:GO:0019438; P:GO:0022402; P:GO:00…	P:mitotic cell cycle; P:nuclear division; P:double-strand break repair via homologous recombination; P:recombinational repair; P:double-strand break repair via break-induced replication; P:nucleobase-containing compound metabolic process; P:DNA metabolic process; P:DNA replication; P:DNA-templated DNA replication; P:DNA unwinding involved in DNA replication; P:DNA replication initiation; P:DNA re…
[INTERPRO, BLASTED, MAPPED, GO-SLIM]	TRINITY_DN112_c0_g1_i10	Umi_contig00099	XP_015881796.2 serine/threonine-protein kinase STY13-like [Ziziphus jujuba var. spinosa]	XP_015881796.2	serine/threonine-protein kinase STY13-like	Ziziphus jujuba var. spinosa	7839	50	0	92.64	7	P:GO:0006468; P:GO:0006511; P:GO:0016579; F:GO:0003877; F:GO:0004672; F:GO:0004843; F:GO:0005524	P:protein phosphorylation; P:ubiquitin-dependent protein catabolic process; P:protein deubiquitination; F:ATP adenylyltransferase activity; F:protein kinase activity; F:cysteine-type deubiquitinase activity; F:ATP binding	EC:2.7.1; EC:2.7.7.53; EC:3.4.19.12	Transferring phosphorus-containing groups; ATP adenylyltransferase; Ubiquitinyl hydrolase 1	G3DSA:3.30.200.20:FF:000060 (FUNFAM); IPR001245 (PFAM); G3DSA:3.30.200.20 (GENE3D); G3DSA:1.10.510.10 (GENE3D); PIRSR000559-1 (PIRSR); PIRSR600239-51 (PIRSR); PIRSR630220-2 (PIRSR); PIRSR000605-50 (PIRSR); PIRSR038189-2 (PIRSR); PIRSR037993-1 (PIRSR); PIRSR000619-1 (PIRSR); PIRSR000556-1 (PIRSR); PIRSR000666-1 (PIRSR); PIRSR000632-1 (PIRSR); PIRSR037393-2 (PIRSR); PIRSR000620-1 (PIRSR); PIRSR6306…	P:GO:0006468; F:GO:0003824; F:GO:0004672; F:GO:0005524; F:GO:0016301; F:GO:0016740; F:GO:0016772; F:GO:0016773; F:GO:0140096	P:protein phosphorylation; F:catalytic activity; F:protein kinase activity; F:ATP binding; F:kinase activity; F:transferase activity; F:transferase activity, transferring phosphorus-containing groups; F:phosphotransferase activity, alcohol group as acceptor; F:catalytic activity, acting on a protein
[INTERPRO, BLASTED, MAPPED, GO-SLIM]	TRINITY_DN804_c0_g1_i11	Umi_contig00100	XP_034705996.1 ABC transporter E family member 2 [Vitis riparia]	XP_034705996.1	ABC transporter E family member 2	Vitis riparia	7836	50	0	98.51	8	P:GO:0000054; P:GO:0006413; P:GO:0006414; P:GO:0006415; F:GO:0005506; F:GO:0005524; F:GO:0042302; F:GO:0043021	P:ribosomal subunit export from nucleus; P:translational initiation; P:translational elongation; P:translational termination; F:iron ion binding; F:ATP binding; F:structural constituent of cuticle; F:ribonucleoprotein complex binding	---NA---	---NA---	IPR013283 (PRINTS); G3DSA:3.40.50.300:FF:000152 (FUNFAM); G3DSA:3.40.50.300:FF:000144 (FUNFAM); IPR017896 (PFAM); IPR007209 (PFAM); IPR003439 (PFAM); IPR027417 (G3DSA:3.40.50.GENE3D); IPR027417 (G3DSA:3.40.50.GENE3D); IPR003439 (PFAM); PIRSR005784-1 (PIRSR); PIRSR000068-1 (PIRSR); IPR013283 (PANTHER); IPR017896 (PROSITE_PROFILES); IPR003439 (PROSITE_PROFILES); IPR003439 (PROSITE_PROFILES); cd0323…	P:GO:0000054; P:GO:0006412; P:GO:0006413; P:GO:0006414; P:GO:0006415; P:GO:0006518; P:GO:0006807; P:GO:0006810; P:GO:0006913; P:GO:0008152; P:GO:0009058; P:GO:0009059; P:GO:0009987; P:GO:0010467; P:GO:0016043; P:GO:0019538; P:GO:0019538; P:GO:0022411; P:GO:0022613; P:GO:0031503; P:GO:0032984; P:GO:0032984; P:GO:0034641; P:GO:0034645; P:GO:0042254; P:GO:0043043; P:GO:0043170; P:GO:0043603; P:GO:00…	P:ribosomal subunit export from nucleus; P:translation; P:translational initiation; P:translational elongation; P:translational termination; P:peptide metabolic process; P:nitrogen compound metabolic process; P:transport; P:nucleocytoplasmic transport; P:metabolic process; P:biosynthetic process; P:macromolecule biosynthetic process; P:cellular process; P:gene expression; P:cellular component org…
[INTERPRO, BLASTED, MAPPED]	TRINITY_DN14390_c0_g1_i1	Umi_contig00101	XP_024031480.1 piezo-type mechanosensitive ion channel homolog [Morus notabilis]	XP_024031480.1	piezo-type mechanosensitive ion channel homolog	Morus notabilis	7831	50	0	82.78	28	P:GO:0010942; P:GO:0015670; P:GO:0015671; P:GO:0030185; P:GO:0042542; P:GO:0042744; P:GO:0098869; F:GO:0001664; F:GO:0004601; F:GO:0005344; F:GO:0005506; F:GO:0005515; F:GO:0019825; F:GO:0020037; F:GO:0031720; F:GO:0043177; F:GO:0046872; C:GO:0005576; C:GO:0005615; C:GO:0005829; C:GO:0005833; C:GO:0016020; C:GO:0019031; C:GO:0022627; C:GO:0031838; C:GO:0070062; C:GO:0071682; C:GO:0072562	P:obsolete positive regulation of cell death; P:carbon dioxide transport; P:oxygen transport; P:nitric oxide transport; P:response to hydrogen peroxide; P:hydrogen peroxide catabolic process; P:cellular oxidant detoxification; F:G protein-coupled receptor binding; F:peroxidase activity; F:oxygen carrier activity; F:iron ion binding; F:protein binding; F:oxygen binding; F:heme binding; F:haptoglob…	---NA---	---NA---	IPR031334 (PFAM); PTHR47049 (PANTHER); PS51257 (PROSITE_PROFILES)	no GO terms	no GO terms
[INTERPRO, BLASTED, MAPPED, GO-SLIM]	TRINITY_DN7939_c0_g1_i4	Umi_contig00102	XP_024031406.1 methyl-CpG-binding domain-containing protein 9 [Morus notabilis]	XP_024031406.1	methyl-CpG-binding domain-containing protein 9	Morus notabilis	7816	50	0	71.73	3	F:GO:0003677; F:GO:0005515; C:GO:0005634	F:DNA binding; F:protein binding; C:nucleus	---NA---	---NA---	IPR013083 (G3DSA:3.30.40.GENE3D); IPR013083 (G3DSA:3.30.40.GENE3D); IPR019787 (PFAM); IPR036427 (G3DSA:1.20.920.GENE3D); IPR028942 (PFAM); IPR001739 (PFAM); mobidb-lite (MOBIDB_LITE); mobidb-lite (MOBIDB_LITE); mobidb-lite (MOBIDB_LITE); mobidb-lite (MOBIDB_LITE); mobidb-lite (MOBIDB_LITE); mobidb-lite (MOBIDB_LITE); mobidb-lite (MOBIDB_LITE); mobidb-lite (MOBIDB_LITE); mobidb-lite (MOBIDB_LITE);…	F:GO:0003677; F:GO:0005515; C:GO:0005634	F:DNA binding; F:protein binding; C:nucleus
[INTERPRO, BLASTED, MAPPED, GO-SLIM]	TRINITY_DN6376_c0_g1_i5	Umi_contig00103	XP_048318629.1 THO complex subunit 2 [Ziziphus jujuba var. spinosa]	XP_048318629.1	THO complex subunit 2	Ziziphus jujuba var. spinosa	7812	50	0	83.36	6	P:GO:0006397; P:GO:0006406; F:GO:0003729; C:GO:0000346; C:GO:0000347; C:GO:0016020	P:mRNA processing; P:mRNA export from nucleus; F:mRNA binding; C:transcription export complex; C:THO complex; C:membrane	---NA---	---NA---	IPR021418 (PFAM); mobidb-lite (MOBIDB_LITE); mobidb-lite (MOBIDB_LITE); mobidb-lite (MOBIDB_LITE); mobidb-lite (MOBIDB_LITE); mobidb-lite (MOBIDB_LITE); mobidb-lite (MOBIDB_LITE); mobidb-lite (MOBIDB_LITE); mobidb-lite (MOBIDB_LITE); mobidb-lite (MOBIDB_LITE); IPR040007 (PANTHER)	P:GO:0006397; P:GO:0006403; P:GO:0006405; P:GO:0006406; P:GO:0006810; P:GO:0006913; P:GO:0008152; P:GO:0009987; P:GO:0010467; P:GO:0015931; P:GO:0033036; P:GO:0043170; P:GO:0046907; P:GO:0050657; P:GO:0050658; P:GO:0051028; P:GO:0051168; P:GO:0051169; P:GO:0051179; P:GO:0051234; P:GO:0051236; P:GO:0051641; P:GO:0051649; P:GO:0071702; P:GO:0071704; P:GO:0071705; F:GO:0003676; F:GO:0003723; F:GO:00…	P:mRNA processing; P:RNA localization; P:RNA export from nucleus; P:mRNA export from nucleus; P:transport; P:nucleocytoplasmic transport; P:metabolic process; P:cellular process; P:gene expression; P:nucleobase-containing compound transport; P:macromolecule localization; P:macromolecule metabolic process; P:intracellular transport; P:nucleic acid transport; P:RNA transport; P:mRNA transport; P:nu…
[INTERPRO, BLASTED, MAPPED, GO-SLIM]	TRINITY_DN4621_c0_g1_i10	Umi_contig00104	XP_024020311.1 transcription initiation factor TFIID subunit 1 [Morus notabilis]	XP_024020311.1	transcription initiation factor TFIID subunit 1	Morus notabilis	7755	50	0	81.7	7	P:GO:0010467; P:GO:0051123; F:GO:0001091; F:GO:0004402; F:GO:0017025; C:GO:0005669; C:GO:0016020	P:gene expression; P:RNA polymerase II preinitiation complex assembly; F:RNA polymerase II general transcription initiation factor binding; F:histone acetyltransferase activity; F:TBP-class protein binding; C:transcription factor TFIID complex; C:membrane	EC:2.3.1.48	Histone acetyltransferase	G3DSA:3.10.20.90:FF:000223 (FUNFAM); G3DSA:3.10.20.90 (GENE3D); IPR000626 (PFAM); IPR022591 (PFAM); IPR040240 (PANTHER); IPR000626 (PROSITE_PROFILES); cd17064 (CDD); IPR029071 (SUPERFAMILY)	P:GO:0006139; P:GO:0006351; P:GO:0006352; P:GO:0006366; P:GO:0006367; P:GO:0006725; P:GO:0006807; P:GO:0008152; P:GO:0009058; P:GO:0009059; P:GO:0009987; P:GO:0010467; P:GO:0016043; P:GO:0016070; P:GO:0018130; P:GO:0019438; P:GO:0022607; P:GO:0032774; P:GO:0034641; P:GO:0034645; P:GO:0034654; P:GO:0043170; P:GO:0043933; P:GO:0044085; P:GO:0044237; P:GO:0044238; P:GO:0044249; P:GO:0044260; P:GO:00…	P:nucleobase-containing compound metabolic process; P:DNA-templated transcription; P:DNA-templated transcription initiation; P:transcription by RNA polymerase II; P:transcription initiation at RNA polymerase II promoter; P:cellular aromatic compound metabolic process; P:nitrogen compound metabolic process; P:metabolic process; P:biosynthetic process; P:macromolecule biosynthetic process; P:cellul…
[INTERPRO, BLASTED, MAPPED, GO-SLIM]	TRINITY_DN1326_c0_g1_i6	Umi_contig00105	XP_024019223.1 TATA-binding protein-associated factor BTAF1 isoform X2 [Morus notabilis]	XP_024019223.1	TATA-binding protein-associated factor BTAF1 isoform X2	Morus notabilis	7749	50	0	86.13	4	F:GO:0000166; F:GO:0003677; F:GO:0005515; F:GO:0016787	F:nucleotide binding; F:DNA binding; F:protein binding; F:hydrolase activity	EC:3.6.1.15	Nucleoside-triphosphate phosphatase	G3DSA:1.25.10.10:FF:000787 (FUNFAM); G3DSA:3.40.50.10810:FF:000009 (FUNFAM); G3DSA:3.40.50.300:FF:000428 (FUNFAM); IPR038718 (G3DSA:3.40.50.GENE3D); IPR011989 (G3DSA:1.25.10.GENE3D); IPR011989 (G3DSA:1.25.10.GENE3D); IPR000330 (PFAM); IPR027417 (G3DSA:3.40.50.GENE3D); IPR001650 (PFAM); IPR011989 (G3DSA:1.25.10.GENE3D); IPR022707 (PFAM); IPR044972 (PANTHER); IPR014001 (PROSITE_PROFILES); IPR001650…	F:GO:0003677; F:GO:0005524; F:GO:0016887; F:GO:0017025; F:GO:0140658	F:DNA binding; F:ATP binding; F:ATP hydrolysis activity; F:TBP-class protein binding; F:ATP-dependent chromatin remodeler activity
[INTERPRO, BLASTED, MAPPED, GO-SLIM]	TRINITY_DN24895_c0_g1_i1	Umi_contig00106	XP_024030759.1 phospholipid-transporting ATPase 10 [Morus notabilis]	XP_024030759.1	phospholipid-transporting ATPase 10	Morus notabilis	7746	50	0	91.89	8	P:GO:0006468; P:GO:0045332; F:GO:0000287; F:GO:0004672; F:GO:0005524; F:GO:0016887; F:GO:0140326; C:GO:0005886	P:protein phosphorylation; P:phospholipid translocation; F:magnesium ion binding; F:protein kinase activity; F:ATP binding; F:ATP hydrolysis activity; F:ATPase-coupled intramembrane lipid transporter activity; C:plasma membrane	EC:2.7.1; EC:7.6.2.1; EC:3.6.1.15	Transferring phosphorus-containing groups; P-type phospholipid transporter; Nucleoside-triphosphate phosphatase	PR00119 (PRINTS); G3DSA:3.40.50.1000:FF:000014 (FUNFAM); G3DSA:2.70.150.10:FF:000023 (FUNFAM); G3DSA:3.40.1110.10:FF:000042 (FUNFAM); IPR001757 (NCBIFAM); G3DSA:2.70.150.10 (GENE3D); IPR032631 (PFAM); IPR023299 (G3DSA:3.40.1110.GENE3D); PF13246 (PFAM); IPR023214 (G3DSA:3.40.50.GENE3D); IPR006539 (NCBIFAM); IPR032630 (PFAM); IPR044492 (SFLD); SFLDS00003 (SFLD); PTHR24092 (PANTHER); cd02073 (CDD); …	P:GO:0006810; P:GO:0006869; P:GO:0009987; P:GO:0010876; P:GO:0015748; P:GO:0015914; P:GO:0016043; P:GO:0033036; P:GO:0034204; P:GO:0045332; P:GO:0051179; P:GO:0051234; P:GO:0061024; P:GO:0065007; P:GO:0065008; P:GO:0071702; P:GO:0071840; P:GO:0097035; F:GO:0000166; F:GO:0000287; F:GO:0003824; F:GO:0005215; F:GO:0005319; F:GO:0005524; F:GO:0016462; F:GO:0016787; F:GO:0016817; F:GO:0016818; F:GO:00…	P:transport; P:lipid transport; P:cellular process; P:lipid localization; P:organophosphate ester transport; P:phospholipid transport; P:cellular component organization; P:macromolecule localization; P:lipid translocation; P:phospholipid translocation; P:localization; P:establishment of localization; P:membrane organization; P:biological regulation; P:regulation of biological quality; P:organic s…
[INTERPRO, BLASTED, MAPPED, GO-SLIM]	TRINITY_DN4329_c0_g1_i10	Umi_contig00107	YP_003587253.1 NADH dehydrogenase subunit 5 (mitochondrion) [Citrullus lanatus]	YP_003587253.1	NADH dehydrogenase subunit 5 (mitochondrion)	Citrullus lanatus	7681	50	0	97.89	4	P:GO:0042773; P:GO:1902600; F:GO:0008137; C:GO:0005747	P:ATP synthesis coupled electron transport; P:proton transmembrane transport; F:NADH dehydrogenase (ubiquinone) activity; C:mitochondrial respiratory chain complex I	EC:7.1.1.2; EC:1.6.5.11; EC:1.6.5.2	NADH:ubiquinone reductase (H(+)-translocating); NADH dehydrogenase (quinone); NAD(P)H dehydrogenase (quinone)	PR01435 (PRINTS); PR01434 (PRINTS); IPR001516 (PFAM); IPR001750 (PFAM); IPR018393 (NCBIFAM); IPR003945 (PANTHER)	P:GO:0006810; P:GO:0006811; P:GO:0006812; P:GO:0009987; P:GO:0034220; P:GO:0042773; P:GO:0051179; P:GO:0051234; P:GO:0055085; P:GO:0098655; P:GO:0098660; P:GO:0098662; P:GO:1902600; F:GO:0003824; F:GO:0008137; F:GO:0016491; F:GO:0016651; C:GO:0005622; C:GO:0005737; C:GO:0005739; C:GO:0005740; C:GO:0005743; C:GO:0005746; C:GO:0005747; C:GO:0016020; C:GO:0016020; C:GO:0019866; C:GO:0030964; C:GO:00…	P:transport; P:monoatomic ion transport; P:monoatomic cation transport; P:cellular process; P:monoatomic ion transmembrane transport; P:ATP synthesis coupled electron transport; P:localization; P:establishment of localization; P:transmembrane transport; P:monoatomic cation transmembrane transport; P:inorganic ion transmembrane transport; P:inorganic cation transmembrane transport; P:proton transm…
[INTERPRO, BLASTED, MAPPED, GO-SLIM]	TRINITY_DN4909_c0_g1_i4	Umi_contig00108	XP_030496387.1 protein CELLULOSE SYNTHASE INTERACTIVE 1 [Cannabis sativa]	XP_030496387.1	protein CELLULOSE SYNTHASE INTERACTIVE 1	Cannabis sativa	7668	50	0	93.9	4	P:GO:0051211; P:GO:2001006; F:GO:0008017; C:GO:0010330	P:anisotropic cell growth; P:regulation of cellulose biosynthetic process; F:microtubule binding; C:cellulose synthase complex	---NA---	---NA---	G3DSA:1.25.10.10:FF:000875 (FUNFAM); G3DSA:2.60.40.150:FF:000170 (FUNFAM); G3DSA:1.25.10.10:FF:001217 (FUNFAM); IPR011989 (G3DSA:1.25.10.GENE3D); IPR000008 (PFAM); IPR011989 (G3DSA:1.25.10.GENE3D); IPR011989 (G3DSA:1.25.10.GENE3D); IPR035892 (G3DSA:2.60.40.GENE3D); IPR011989 (G3DSA:1.25.10.GENE3D); IPR000225 (PFAM); IPR011989 (G3DSA:1.25.10.GENE3D); mobidb-lite (MOBIDB_LITE); IPR044297 (PANTHER);…	P:GO:0051211; P:GO:2001006; F:GO:0005515; F:GO:0008017; C:GO:0010330	P:anisotropic cell growth; P:regulation of cellulose biosynthetic process; F:protein binding; F:microtubule binding; C:cellulose synthase complex
[INTERPRO, BLASTED, MAPPED, GO-SLIM]	TRINITY_DN4673_c0_g3_i1	Umi_contig00109	XP_024029757.1 MAG2-interacting protein 2 [Morus notabilis]	XP_024029757.1	MAG2-interacting protein 2	Morus notabilis	7655	50	0	79.92	10	P:GO:0006890; P:GO:0006935; P:GO:0071973; F:GO:0000149; C:GO:0005773; C:GO:0005789; C:GO:0005886; C:GO:0009425; C:GO:0099023; C:GO:0140534	P:retrograde vesicle-mediated transport, Golgi to endoplasmic reticulum; P:chemotaxis; P:bacterial-type flagellum-dependent cell motility; F:SNARE binding; C:vacuole; C:endoplasmic reticulum membrane; C:plasma membrane; C:bacterial-type flagellum basal body; C:vesicle tethering complex; C:endoplasmic reticulum protein-containing complex	---NA---	---NA---	IPR013244 (PFAM); PTHR15922 (PANTHER); SSF101898 (SUPERFAMILY)	P:GO:0006810; P:GO:0006890; P:GO:0009987; P:GO:0016192; P:GO:0048193; P:GO:0051179; P:GO:0051234; F:GO:0000149; F:GO:0005488; F:GO:0005515; C:GO:0005622; C:GO:0005737; C:GO:0005773; C:GO:0005783; C:GO:0005789; C:GO:0005886; C:GO:0012505; C:GO:0016020; C:GO:0031090; C:GO:0031984; C:GO:0032991; C:GO:0042175; C:GO:0043226; C:GO:0043227; C:GO:0043229; C:GO:0043231; C:GO:0071944; C:GO:0098827; C:GO:00…	P:transport; P:retrograde vesicle-mediated transport, Golgi to endoplasmic reticulum; P:cellular process; P:vesicle-mediated transport; P:Golgi vesicle transport; P:localization; P:establishment of localization; F:SNARE binding; F:binding; F:protein binding; C:intracellular anatomical structure; C:cytoplasm; C:vacuole; C:endoplasmic reticulum; C:endoplasmic reticulum membrane; C:plasma membrane; …
[INTERPRO, BLASTED, MAPPED, GO-SLIM]	TRINITY_DN17849_c0_g1_i2	Umi_contig00110	XP_010090724.2 brefeldin A-inhibited guanine nucleotide-exchange protein 1 isoform X2 [Morus notabilis]	XP_010090724.2	brefeldin A-inhibited guanine nucleotide-exchange protein 1 isoform X2	Morus notabilis	7608	50	0	93.13	11	P:GO:0006357; P:GO:0006468; P:GO:0032012; F:GO:0003712; F:GO:0004674; F:GO:0005085; F:GO:0005524; C:GO:0005773; C:GO:0005802; C:GO:0005886; C:GO:0016592	P:regulation of transcription by RNA polymerase II; P:protein phosphorylation; P:regulation of ARF protein signal transduction; F:transcription coregulator activity; F:protein serine/threonine kinase activity; F:guanyl-nucleotide exchange factor activity; F:ATP binding; C:vacuole; C:trans-Golgi network; C:plasma membrane; C:mediator complex	EC:2.7.11.1	Non-specific serine/threonine protein kinase	G3DSA:1.10.220.20:FF:000002 (FUNFAM); G3DSA:1.10.1000.11:FF:000005 (FUNFAM); IPR023394 (G3DSA:1.10.1000.GENE3D); IPR015403 (PFAM); IPR000904 (PFAM); G3DSA:1.10.220.20 (GENE3D); PTHR10663 (PANTHER); IPR000904 (PROSITE_PROFILES); IPR000904 (CDD); IPR035999 (SUPERFAMILY)	P:GO:0032012; F:GO:0005085; C:GO:0005622; C:GO:0005737; C:GO:0005773; C:GO:0005794; C:GO:0005802; C:GO:0005886; C:GO:0012505; C:GO:0016020; C:GO:0031984; C:GO:0043226; C:GO:0043227; C:GO:0043229; C:GO:0043231; C:GO:0071944; C:GO:0098791; C:GO:0110165	P:regulation of ARF protein signal transduction; F:guanyl-nucleotide exchange factor activity; C:intracellular anatomical structure; C:cytoplasm; C:vacuole; C:Golgi apparatus; C:trans-Golgi network; C:plasma membrane; C:endomembrane system; C:membrane; C:organelle subcompartment; C:organelle; C:membrane-bounded organelle; C:intracellular organelle; C:intracellular membrane-bounded organelle; C:ce…
[INTERPRO, BLASTED, MAPPED, GO-SLIM]	TRINITY_DN7193_c0_g1_i4	Umi_contig00111	XP_017241482.1 retrovirus-related Pol polyprotein from transposon TNT 1-94 isoform X1 [Daucus carota subsp. sativus]	XP_017241482.1	retrovirus-related Pol polyprotein from transposon TNT 1-94 isoform X1	Daucus carota subsp. sativus	7573	50	0	59.56	2	P:GO:0006259; F:GO:0003676	P:DNA metabolic process; F:nucleic acid binding	---NA---	---NA---	IPR036397 (G3DSA:3.30.420.GENE3D); PF14223 (PFAM); IPR001584 (PFAM); IPR025724 (PFAM); mobidb-lite (MOBIDB_LITE); mobidb-lite (MOBIDB_LITE); PTHR42648 (PANTHER); IPR001584 (PROSITE_PROFILES); IPR012337 (SUPERFAMILY)	P:GO:0015074; F:GO:0003676	P:DNA integration; F:nucleic acid binding
[INTERPRO, BLASTED, MAPPED, GO-SLIM]	TRINITY_DN34470_c0_g1_i1	Umi_contig00112	XP_030494995.1 uncharacterized protein LOC115710786 [Cannabis sativa]	XP_030494995.1	uncharacterized protein LOC115710786	Cannabis sativa	7563	50	0	59.08	3	P:GO:0016567; P:GO:0044237; F:GO:0061630	P:protein ubiquitination; P:cellular metabolic process; F:ubiquitin protein ligase activity	EC:2.3.2	Acyltransferases	G3DSA:3.30.40.10:FF:000115 (FUNFAM); IPR013083 (G3DSA:3.30.40.GENE3D); PF13920 (PFAM); mobidb-lite (MOBIDB_LITE); mobidb-lite (MOBIDB_LITE); IPR045194 (PANTHER); IPR001841 (PROSITE_PROFILES); IPR045195 (CDD); SSF57850 (SUPERFAMILY)	P:GO:0006807; P:GO:0008152; P:GO:0009987; P:GO:0016567; P:GO:0019538; P:GO:0019538; P:GO:0032446; P:GO:0036211; P:GO:0036211; P:GO:0043170; P:GO:0043412; P:GO:0044237; P:GO:0044238; P:GO:0044260; P:GO:0070647; P:GO:0071704; P:GO:1901564; F:GO:0003824; F:GO:0004842; F:GO:0016740; F:GO:0019787; F:GO:0061630; F:GO:0061659; F:GO:0140096	P:nitrogen compound metabolic process; P:metabolic process; P:cellular process; P:protein ubiquitination; P:protein metabolic process; P:protein metabolic process; P:protein modification by small protein conjugation; P:protein modification process; P:protein modification process; P:macromolecule metabolic process; P:macromolecule modification; P:cellular metabolic process; P:primary metabolic pro…
[INTERPRO, BLASTED, MAPPED, GO-SLIM]	TRINITY_DN2603_c0_g2_i5	Umi_contig00113	XP_030495704.1 transcription initiation factor TFIID subunit 5 [Cannabis sativa]	XP_030495704.1	transcription initiation factor TFIID subunit 5	Cannabis sativa	7552	50	0	84.97	5	P:GO:0006367; P:GO:0010467; F:GO:0005515; C:GO:0005669; C:GO:0016020	P:transcription initiation at RNA polymerase II promoter; P:gene expression; F:protein binding; C:transcription factor TFIID complex; C:membrane	---NA---	---NA---	IPR001680 (PFAM); IPR015943 (G3DSA:2.130.10.GENE3D); IPR037264 (G3DSA:1.25.40.GENE3D); IPR007582 (PFAM); mobidb-lite (MOBIDB_LITE); PTHR19879 (PANTHER); IPR001680 (PROSITE_PROFILES); PS50294 (PROSITE_PROFILES); IPR001680 (PROSITE_PROFILES); IPR006594 (PROSITE_PROFILES); IPR007582 (CDD); IPR037264 (SUPERFAMILY); IPR036322 (SUPERFAMILY)	P:GO:0006139; P:GO:0006351; P:GO:0006352; P:GO:0006366; P:GO:0006367; P:GO:0006725; P:GO:0006807; P:GO:0008152; P:GO:0009058; P:GO:0009059; P:GO:0009987; P:GO:0010467; P:GO:0016070; P:GO:0018130; P:GO:0019438; P:GO:0032774; P:GO:0034641; P:GO:0034645; P:GO:0034654; P:GO:0043170; P:GO:0044237; P:GO:0044238; P:GO:0044249; P:GO:0044260; P:GO:0044271; P:GO:0046483; P:GO:0071704; P:GO:0090304; P:GO:00…	P:nucleobase-containing compound metabolic process; P:DNA-templated transcription; P:DNA-templated transcription initiation; P:transcription by RNA polymerase II; P:transcription initiation at RNA polymerase II promoter; P:cellular aromatic compound metabolic process; P:nitrogen compound metabolic process; P:metabolic process; P:biosynthetic process; P:macromolecule biosynthetic process; P:cellul…
[INTERPRO, BLASTED, MAPPED, GO-SLIM]	TRINITY_DN1557_c0_g1_i4	Umi_contig00114	XP_010106260.1 phosphoinositide phospholipase C 6 [Morus notabilis]	XP_010106260.1	phosphoinositide phospholipase C 6	Morus notabilis	7530	50	0	72.64	2	P:GO:0006259; F:GO:0003676	P:DNA metabolic process; F:nucleic acid binding	---NA---	---NA---	IPR036397 (G3DSA:3.30.420.GENE3D); IPR025724 (PFAM); IPR001584 (PFAM); PTHR42648 (PANTHER); IPR001584 (PROSITE_PROFILES); IPR012337 (SUPERFAMILY)	P:GO:0015074; F:GO:0003676	P:DNA integration; F:nucleic acid binding
[INTERPRO, BLASTED, MAPPED, GO-SLIM]	TRINITY_DN930_c0_g1_i8	Umi_contig00115	XP_024025889.1 mediator of RNA polymerase II transcription subunit 33A [Morus notabilis]	XP_024025889.1	mediator of RNA polymerase II transcription subunit 33A	Morus notabilis	7516	50	0	84.99	3	P:GO:0009987; P:GO:0019748; C:GO:0005634	P:cellular process; P:secondary metabolic process; C:nucleus	---NA---	---NA---	mobidb-lite (MOBIDB_LITE); mobidb-lite (MOBIDB_LITE); IPR039638 (PANTHER)	P:GO:2000762; C:GO:0016592	P:regulation of phenylpropanoid metabolic process; C:mediator complex
[INTERPRO, BLASTED, MAPPED, GO-SLIM]	TRINITY_DN6329_c0_g1_i2	Umi_contig00116	XP_024026955.1 ABC transporter C family member 10 [Morus notabilis]	XP_024026955.1	ABC transporter C family member 10	Morus notabilis	7493	50	0	81.24	6	P:GO:0055085; F:GO:0005524; F:GO:0016887; F:GO:0140359; C:GO:0000325; C:GO:0005774	P:transmembrane transport; F:ATP binding; F:ATP hydrolysis activity; F:ABC-type transporter activity; C:plant-type vacuole; C:vacuolar membrane	EC:7; EC:3.6.1.15	Translocases; Nucleoside-triphosphate phosphatase	G3DSA:1.20.1560.10:FF:000003 (FUNFAM); G3DSA:3.40.50.300:FF:000923 (FUNFAM); G3DSA:3.40.50.300:FF:000169 (FUNFAM); G3DSA:1.20.1560.10:FF:000002 (FUNFAM); IPR011527 (PFAM); IPR003439 (PFAM); IPR027417 (G3DSA:3.40.50.GENE3D); IPR003439 (PFAM); IPR027417 (G3DSA:3.40.50.GENE3D); IPR036640 (G3DSA:1.20.1560.GENE3D); PIRSR006809-2 (PIRSR); PIRSR006809-1 (PIRSR); PTHR24223 (PANTHER); IPR003439 (PROSITE_P…	P:GO:0006810; P:GO:0009987; P:GO:0051179; P:GO:0051234; P:GO:0055085; F:GO:0003824; F:GO:0005215; F:GO:0005524; F:GO:0016462; F:GO:0016787; F:GO:0016817; F:GO:0016818; F:GO:0016887; F:GO:0017111; F:GO:0022804; F:GO:0022857; F:GO:0140359; F:GO:0140657; C:GO:0000325; C:GO:0005622; C:GO:0005737; C:GO:0005773; C:GO:0005774; C:GO:0016020; C:GO:0031090; C:GO:0043226; C:GO:0043227; C:GO:0043229; C:GO:00…	P:transport; P:cellular process; P:localization; P:establishment of localization; P:transmembrane transport; F:catalytic activity; F:transporter activity; F:ATP binding; F:pyrophosphatase activity; F:hydrolase activity; F:hydrolase activity, acting on acid anhydrides; F:hydrolase activity, acting on acid anhydrides, in phosphorus-containing anhydrides; F:ATP hydrolysis activity; F:ribonucleoside …
[INTERPRO, BLASTED, MAPPED, GO-SLIM]	TRINITY_DN5723_c0_g1_i1	Umi_contig00117	XP_024024680.1 anaphase-promoting complex subunit 1 [Morus notabilis]	XP_024024680.1	anaphase-promoting complex subunit 1	Morus notabilis	7488	50	0	86.97	10	P:GO:0007091; P:GO:0010965; P:GO:0043161; P:GO:0044248; P:GO:0051707; P:GO:0070979; F:GO:0005488; F:GO:0060090; C:GO:0005680; C:GO:0016020	P:metaphase/anaphase transition of mitotic cell cycle; P:regulation of mitotic sister chromatid separation; P:proteasome-mediated ubiquitin-dependent protein catabolic process; P:cellular catabolic process; P:response to other organism; P:protein K11-linked ubiquitination; F:binding; F:molecular adaptor activity; C:anaphase-promoting complex; C:membrane	---NA---	---NA---	G3DSA:1.25.10.10:FF:000338 (FUNFAM); G3DSA:1.25.10.10:FF:000211 (FUNFAM); IPR024990 (PFAM); IPR011989 (G3DSA:1.25.10.GENE3D); IPR046794 (PFAM); IPR011989 (G3DSA:1.25.10.GENE3D); IPR024990 (PANTHER)	P:GO:0000070; P:GO:0000209; P:GO:0000278; P:GO:0000280; P:GO:0000819; P:GO:0006508; P:GO:0006511; P:GO:0006807; P:GO:0006996; P:GO:0007049; P:GO:0007059; P:GO:0007091; P:GO:0008152; P:GO:0009056; P:GO:0009057; P:GO:0009987; P:GO:0010498; P:GO:0010564; P:GO:0010965; P:GO:0016043; P:GO:0016567; P:GO:0019538; P:GO:0019538; P:GO:0019941; P:GO:0022402; P:GO:0030163; P:GO:0030163; P:GO:0032446; P:GO:00…	P:mitotic sister chromatid segregation; P:protein polyubiquitination; P:mitotic cell cycle; P:nuclear division; P:sister chromatid segregation; P:proteolysis; P:ubiquitin-dependent protein catabolic process; P:nitrogen compound metabolic process; P:organelle organization; P:cell cycle; P:chromosome segregation; P:metaphase/anaphase transition of mitotic cell cycle; P:metabolic process; P:cataboli…
[INTERPRO, BLASTED, MAPPED]	TRINITY_DN9180_c0_g1_i4	Umi_contig00118	XP_048331018.1 protein TIC236, chloroplastic isoform X1 [Ziziphus jujuba var. spinosa]	XP_048331018.1	protein TIC236, chloroplastic isoform X1	Ziziphus jujuba var. spinosa	7468	50	0	80.47	18	P:GO:0006754; P:GO:0006811; P:GO:0015986; P:GO:0042773; P:GO:1902600; F:GO:0004722; F:GO:0008137; F:GO:0015078; F:GO:0048038; C:GO:0005739; C:GO:0005743; C:GO:0009507; C:GO:0009535; C:GO:0009536; C:GO:0009579; C:GO:0016020; C:GO:0016020; C:GO:0045263	P:ATP biosynthetic process; P:monoatomic ion transport; P:proton motive force-driven ATP synthesis; P:ATP synthesis coupled electron transport; P:proton transmembrane transport; F:protein serine/threonine phosphatase activity; F:NADH dehydrogenase (ubiquinone) activity; F:proton transmembrane transporter activity; F:quinone binding; C:mitochondrion; C:mitochondrial inner membrane; C:chloroplast; …	---NA---	---NA---	mobidb-lite (MOBIDB_LITE); mobidb-lite (MOBIDB_LITE); mobidb-lite (MOBIDB_LITE); PTHR34457 (PANTHER)	no GO terms	no GO terms
[INTERPRO, BLASTED, MAPPED, GO-SLIM]	TRINITY_DN721_c0_g1_i6	Umi_contig00119	XP_010111719.1 SEC1 family transport protein SLY1 [Morus notabilis]	XP_010111719.1	SEC1 family transport protein SLY1	Morus notabilis	7443	50	0	94.62	7	P:GO:0006886; P:GO:0006888; F:GO:0019905; C:GO:0000139; C:GO:0005773; C:GO:0005829; C:GO:0005886	P:intracellular protein transport; P:endoplasmic reticulum to Golgi vesicle-mediated transport; F:syntaxin binding; C:Golgi membrane; C:vacuole; C:cytosol; C:plasma membrane	---NA---	---NA---	IPR043127 (G3DSA:3.90.830.GENE3D); IPR027482 (G3DSA:3.40.50.GENE3D); G3DSA:1.25.40.60 (GENE3D); IPR001619 (PIRSF); IPR043154 (G3DSA:3.40.50.GENE3D); IPR001619 (PFAM); IPR001619 (PANTHER); IPR036045 (SUPERFAMILY)	P:GO:0006810; P:GO:0006886; P:GO:0006888; P:GO:0008104; P:GO:0008104; P:GO:0009987; P:GO:0015031; P:GO:0016192; P:GO:0033036; P:GO:0045184; P:GO:0046907; P:GO:0048193; P:GO:0051179; P:GO:0051234; P:GO:0051641; P:GO:0051649; P:GO:0070727; P:GO:0071702; P:GO:0071705; F:GO:0000149; F:GO:0005488; F:GO:0005515; F:GO:0019905; C:GO:0000139; C:GO:0005622; C:GO:0005737; C:GO:0005773; C:GO:0005794; C:GO:00…	P:transport; P:intracellular protein transport; P:endoplasmic reticulum to Golgi vesicle-mediated transport; P:protein localization; P:protein localization; P:cellular process; P:protein transport; P:vesicle-mediated transport; P:macromolecule localization; P:establishment of protein localization; P:intracellular transport; P:Golgi vesicle transport; P:localization; P:establishment of localizatio…
[INTERPRO, BLASTED, MAPPED]	TRINITY_DN1839_c0_g1_i3	Umi_contig00120	XP_048633027.1 uncharacterized mitochondrial protein AtMg00810-like [Brassica napus]	XP_048633027.1	uncharacterized mitochondrial protein AtMg00810-like	Brassica napus	7441	50	3.82094e-127	68.76	34	P:GO:0015948; P:GO:0016032; P:GO:0019082; P:GO:0030422; P:GO:0030713; P:GO:0032508; P:GO:0035821; P:GO:0039503; P:GO:0039548; P:GO:0051607; P:GO:0070918; P:GO:0070920; P:GO:0070922; P:GO:0080188; F:GO:0003677; F:GO:0003723; F:GO:0003725; F:GO:0004252; F:GO:0005515; F:GO:0005524; F:GO:0016740; F:GO:0035197; F:GO:0050524; F:GO:0090729; C:GO:0005576; C:GO:0005634; C:GO:0005737; C:GO:0009279; C:GO:00…	P:methanogenesis; P:viral process; P:viral protein processing; P:siRNA processing; P:follicle cell of egg chamber stalk formation; P:DNA duplex unwinding; P:modulation of process of another organism; P:suppression by virus of host innate immune response; P:suppression by virus of host viral-induced cytoplasmic pattern recognition receptor signaling pathway via inhibition of IRF3 activity; P:defen…	---NA---	---NA---	PTHR11439 (PANTHER); cd09272 (CDD); IPR043502 (SUPERFAMILY)	no GO terms	no GO terms
[INTERPRO, BLASTED, MAPPED, GO-SLIM]	TRINITY_DN457_c0_g1_i10	Umi_contig00121	XP_015899571.2 proline iminopeptidase-like [Ziziphus jujuba var. spinosa]	XP_015899571.2	proline iminopeptidase-like	Ziziphus jujuba var. spinosa	7430	50	0	82.39	2	P:GO:0019538; F:GO:0016787	P:protein metabolic process; F:hydrolase activity	EC:3.4	Acting on peptide bonds (peptidases)	IPR002410 (PRINTS); IPR029058 (G3DSA:3.40.50.GENE3D); IPR000073 (PFAM); PTHR43248 (PANTHER); IPR029058 (SUPERFAMILY)	P:GO:0006508; F:GO:0008233	P:proteolysis; F:peptidase activity
[INTERPRO, BLASTED, MAPPED, GO-SLIM]	TRINITY_DN1715_c0_g1_i1	Umi_contig00122	XP_024030808.1 protein transport protein SEC16A homolog [Morus notabilis]	XP_024030808.1	protein transport protein SEC16A homolog	Morus notabilis	7427	50	0	73.01	8	P:GO:0006914; P:GO:0007030; P:GO:0048208; P:GO:0070972; C:GO:0005773; C:GO:0005886; C:GO:0012507; C:GO:0070971	P:autophagy; P:Golgi organization; P:COPII vesicle coating; P:protein localization to endoplasmic reticulum; C:vacuole; C:plasma membrane; C:ER to Golgi transport vesicle membrane; C:endoplasmic reticulum exit site	---NA---	---NA---	IPR024298 (PFAM); IPR024340 (PFAM); G3DSA:1.25.40.1030 (GENE3D); mobidb-lite (MOBIDB_LITE); mobidb-lite (MOBIDB_LITE); mobidb-lite (MOBIDB_LITE); mobidb-lite (MOBIDB_LITE); mobidb-lite (MOBIDB_LITE); mobidb-lite (MOBIDB_LITE); mobidb-lite (MOBIDB_LITE); mobidb-lite (MOBIDB_LITE); mobidb-lite (MOBIDB_LITE); mobidb-lite (MOBIDB_LITE); IPR024880 (PANTHER); cd09233 (CDD)	P:GO:0006914; P:GO:0006996; P:GO:0007030; P:GO:0008104; P:GO:0008104; P:GO:0009987; P:GO:0010256; P:GO:0016043; P:GO:0033036; P:GO:0033365; P:GO:0048208; P:GO:0051179; P:GO:0051641; P:GO:0070727; P:GO:0070972; P:GO:0071840; C:GO:0005622; C:GO:0005737; C:GO:0005773; C:GO:0005783; C:GO:0005886; C:GO:0012505; C:GO:0012506; C:GO:0012507; C:GO:0016020; C:GO:0030133; C:GO:0030134; C:GO:0030135; C:GO:00…	P:autophagy; P:organelle organization; P:Golgi organization; P:protein localization; P:protein localization; P:cellular process; P:endomembrane system organization; P:cellular component organization; P:macromolecule localization; P:protein localization to organelle; P:COPII vesicle coating; P:localization; P:cellular localization; P:cellular macromolecule localization; P:protein localization to e…
[INTERPRO, BLASTED, GO-SLIM]	TRINITY_DN8446_c0_g1_i14	Umi_contig00123	XP_034213801.1 protein ESSENTIAL FOR POTEXVIRUS ACCUMULATION 1 [Prunus dulcis]	XP_034213801.1	protein ESSENTIAL FOR POTEXVIRUS ACCUMULATION 1	Prunus dulcis	7421	50	0	70.5	1	F:GO:0005515	F:protein binding	---NA---	---NA---	IPR035445 (G3DSA:3.30.1490.GENE3D); IPR003169 (PFAM); mobidb-lite (MOBIDB_LITE); mobidb-lite (MOBIDB_LITE); mobidb-lite (MOBIDB_LITE); mobidb-lite (MOBIDB_LITE); mobidb-lite (MOBIDB_LITE); mobidb-lite (MOBIDB_LITE); mobidb-lite (MOBIDB_LITE); mobidb-lite (MOBIDB_LITE); mobidb-lite (MOBIDB_LITE); mobidb-lite (MOBIDB_LITE); mobidb-lite (MOBIDB_LITE); mobidb-lite (MOBIDB_LITE); mobidb-lite (MOBIDB_L…	F:GO:0005515	F:protein binding
[INTERPRO, BLASTED, MAPPED, GO-SLIM]	TRINITY_DN3119_c0_g1_i1	Umi_contig00124	XP_015902172.2 NF-X1-type zinc finger protein NFXL1 [Ziziphus jujuba var. spinosa]	XP_015902172.2	NF-X1-type zinc finger protein NFXL1	Ziziphus jujuba var. spinosa	7393	50	0	80.96	6	P:GO:0006355; F:GO:0000977; F:GO:0000981; F:GO:0008270; C:GO:0005634; C:GO:0016020	P:regulation of DNA-templated transcription; F:RNA polymerase II transcription regulatory region sequence-specific DNA binding; F:DNA-binding transcription factor activity, RNA polymerase II-specific; F:zinc ion binding; C:nucleus; C:membrane	---NA---	---NA---	IPR000967 (PFAM); mobidb-lite (MOBIDB_LITE); mobidb-lite (MOBIDB_LITE); mobidb-lite (MOBIDB_LITE); mobidb-lite (MOBIDB_LITE); mobidb-lite (MOBIDB_LITE); mobidb-lite (MOBIDB_LITE); IPR034078 (PANTHER); IPR019787 (PROSITE_PROFILES); IPR001841 (PROSITE_PROFILES); cd16492 (CDD); cd06008 (CDD); cd06008 (CDD); cd06008 (CDD); cd06008 (CDD); cd06008 (CDD); cd06008 (CDD); SSF57850 (SUPERFAMILY)	P:GO:0006139; P:GO:0006351; P:GO:0006355; P:GO:0006725; P:GO:0006807; P:GO:0008152; P:GO:0009058; P:GO:0009059; P:GO:0009889; P:GO:0009987; P:GO:0010467; P:GO:0010468; P:GO:0010556; P:GO:0016070; P:GO:0018130; P:GO:0019219; P:GO:0019222; P:GO:0019438; P:GO:0031323; P:GO:0031326; P:GO:0032774; P:GO:0034641; P:GO:0034645; P:GO:0034654; P:GO:0043170; P:GO:0044237; P:GO:0044238; P:GO:0044249; P:GO:00…	P:nucleobase-containing compound metabolic process; P:DNA-templated transcription; P:regulation of DNA-templated transcription; P:cellular aromatic compound metabolic process; P:nitrogen compound metabolic process; P:metabolic process; P:biosynthetic process; P:macromolecule biosynthetic process; P:regulation of biosynthetic process; P:cellular process; P:gene expression; P:regulation of gene exp…
[INTERPRO, BLASTED, MAPPED]	TRINITY_DN6096_c0_g1_i3	Umi_contig00125	XP_024039237.1 uncharacterized protein LOC112097875 [Citrus clementina]	XP_024039237.1	uncharacterized protein LOC112097875	Citrus clementina	7372	50	1.3594e-164	68.11	7	P:GO:0006351; F:GO:0000287; F:GO:0005515; F:GO:0016984; F:GO:0046332; C:GO:0019031; C:GO:0110165	P:DNA-templated transcription; F:magnesium ion binding; F:protein binding; F:ribulose-bisphosphate carboxylase activity; F:SMAD binding; C:viral envelope; C:cellular anatomical entity	---NA---	---NA---	IPR004242 (PFAM); PTHR10775 (PANTHER)	no GO terms	no GO terms
[INTERPRO, BLASTED, MAPPED]	TRINITY_DN48_c1_g1_i4	Umi_contig00126	XP_024035481.1 protein NYNRIN-like [Citrus clementina]	XP_024035481.1	protein NYNRIN-like	Citrus clementina	7366	50	7.35988e-136	63.24	24	P:GO:0006278; P:GO:0006355; P:GO:0006357; P:GO:0006796; P:GO:0009734; P:GO:0045892; P:GO:0071456; P:GO:0071897; F:GO:0000287; F:GO:0000978; F:GO:0003677; F:GO:0003700; F:GO:0003964; F:GO:0004427; F:GO:0005515; F:GO:0016787; F:GO:0043565; F:GO:0046872; C:GO:0005634; C:GO:0005737; C:GO:0005829; C:GO:0009506; C:GO:0016020; C:GO:0016020	P:RNA-templated DNA biosynthetic process; P:regulation of DNA-templated transcription; P:regulation of transcription by RNA polymerase II; P:phosphate-containing compound metabolic process; P:auxin-activated signaling pathway; P:negative regulation of DNA-templated transcription; P:cellular response to hypoxia; P:DNA biosynthetic process; F:magnesium ion binding; F:RNA polymerase II cis-regulator…	---NA---	---NA---	IPR000477 (PFAM); IPR043128 (G3DSA:3.30.70.GENE3D); PTHR24559 (PANTHER); cd01647 (CDD); IPR043502 (SUPERFAMILY)	no GO terms	no GO terms
[INTERPRO, BLASTED, MAPPED, GO-SLIM]	TRINITY_DN36929_c0_g1_i1	Umi_contig00127	XP_024030324.1 chromatin modification-related protein EAF1 B [Morus notabilis]	XP_024030324.1	chromatin modification-related protein EAF1 B	Morus notabilis	7344	50	0	77.87	1	C:GO:0005622	C:intracellular anatomical structure	---NA---	---NA---	G3DSA:1.10.10.60 (GENE3D); IPR014012 (PFAM); PF13921 (PFAM); mobidb-lite (MOBIDB_LITE); mobidb-lite (MOBIDB_LITE); mobidb-lite (MOBIDB_LITE); mobidb-lite (MOBIDB_LITE); mobidb-lite (MOBIDB_LITE); mobidb-lite (MOBIDB_LITE); mobidb-lite (MOBIDB_LITE); mobidb-lite (MOBIDB_LITE); mobidb-lite (MOBIDB_LITE); mobidb-lite (MOBIDB_LITE); mobidb-lite (MOBIDB_LITE); mobidb-lite (MOBIDB_LITE); mobidb-lite (M…	C:GO:0035267	C:NuA4 histone acetyltransferase complex
[INTERPRO, BLASTED, MAPPED]	TRINITY_DN21423_c0_g1_i1	Umi_contig00128	XP_051123809.1 protein Ycf2-like [Andrographis paniculata]	XP_051123809.1	protein Ycf2-like	Andrographis paniculata	7287	37	9.10063e-49	83.91	26	P:GO:0006119; P:GO:0006123; P:GO:0006351; P:GO:0006412; P:GO:0019079; P:GO:0039592; P:GO:0039652; P:GO:0050790; P:GO:0060153; P:GO:1902600; F:GO:0003735; F:GO:0004129; F:GO:0016491; F:GO:0030234; C:GO:0005739; C:GO:0005743; C:GO:0005751; C:GO:0005840; C:GO:0016020; C:GO:0016020; C:GO:0030430; C:GO:0031966; C:GO:0033650; C:GO:0042025; C:GO:0043209; C:GO:1990904	P:oxidative phosphorylation; P:mitochondrial electron transport, cytochrome c to oxygen; P:DNA-templated transcription; P:translation; P:viral genome replication; P:suppression by virus of G2/M transition of host mitotic cell cycle; P:induction by virus of host NF-kappaB cascade; P:regulation of catalytic activity; P:modulation by virus of host cell cycle; P:proton transmembrane transport; F:stru…	---NA---	---NA---	ANF00025 (ANTIFAM)	no GO terms	no GO terms
[INTERPRO, BLASTED, MAPPED, GO-SLIM]	TRINITY_DN30572_c0_g2_i1	Umi_contig00129	XP_049934320.1 retrovirus-related Pol polyprotein from transposon RE1 isoform X1 [Nymphaea colorata]	XP_049934320.1	retrovirus-related Pol polyprotein from transposon RE1 isoform X1	Nymphaea colorata	7278	50	0	54.67	1	F:GO:0003676	F:nucleic acid binding	---NA---	---NA---	IPR025724 (PFAM); IPR036397 (G3DSA:3.30.420.GENE3D); PTHR42648 (PANTHER); IPR012337 (SUPERFAMILY)	F:GO:0003676	F:nucleic acid binding
[INTERPRO, BLASTED, MAPPED, GO-SLIM]	TRINITY_DN5200_c0_g1_i5	Umi_contig00130	XP_024025006.1 callose synthase 10 isoform X2 [Morus notabilis]	XP_024025006.1	callose synthase 10 isoform X2	Morus notabilis	7278	50	0	90.68	3	P:GO:0006075; F:GO:0003843; C:GO:0000148	P:(1->3)-beta-D-glucan biosynthetic process; F:1,3-beta-D-glucan synthase activity; C:1,3-beta-D-glucan synthase complex	EC:2.4.1.34	1,3-beta-glucan synthase	IPR026899 (PFAM); IPR023175 (G3DSA:1.25.40.GENE3D); IPR003440 (PFAM); PTHR12741 (PANTHER)	P:GO:0006075; F:GO:0003824; F:GO:0003843; F:GO:0016740; F:GO:0016757; F:GO:0016758; F:GO:0046527; C:GO:0000148; C:GO:0005886; C:GO:0016020; C:GO:0071944; C:GO:0110165	P:(1->3)-beta-D-glucan biosynthetic process; F:catalytic activity; F:1,3-beta-D-glucan synthase activity; F:transferase activity; F:glycosyltransferase activity; F:hexosyltransferase activity; F:glucosyltransferase activity; C:1,3-beta-D-glucan synthase complex; C:plasma membrane; C:membrane; C:cell periphery; C:cellular anatomical entity
[INTERPRO, BLASTED, MAPPED, GO-SLIM]	TRINITY_DN48_c0_g1_i3	Umi_contig00131	XP_010094776.1 putative pentatricopeptide repeat-containing protein At3g01580 [Morus notabilis]	XP_010094776.1	putative pentatricopeptide repeat-containing protein At3g01580	Morus notabilis	7274	50	0	82.45	3	P:GO:0006139; F:GO:0003723; F:GO:0005515	P:nucleobase-containing compound metabolic process; F:RNA binding; F:protein binding	---NA---	---NA---	G3DSA:1.25.40.10:FF:000031 (FUNFAM); G3DSA:1.25.40.10:FF:000073 (FUNFAM); G3DSA:1.25.40.10:FF:000073 (FUNFAM); G3DSA:1.25.40.10:FF:000280 (FUNFAM); G3DSA:1.25.40.10:FF:000031 (FUNFAM); IPR011990 (G3DSA:1.25.40.GENE3D); IPR002885 (NCBIFAM); IPR002885 (PFAM); IPR002885 (PFAM); IPR002885 (PFAM); IPR011990 (G3DSA:1.25.40.GENE3D); IPR046848 (PFAM); IPR011990 (G3DSA:1.25.40.GENE3D); IPR046960 (PANTHER)…	P:GO:0009451; F:GO:0003723; F:GO:0005515	P:RNA modification; F:RNA binding; F:protein binding
[INTERPRO, BLASTED, MAPPED, GO-SLIM]	TRINITY_DN10704_c0_g1_i1	Umi_contig00132	XP_008364518.1 uncharacterized protein LOC103428200 [Malus domestica]	XP_008364518.1	uncharacterized protein LOC103428200	Malus domestica	7272	50	1.90596e-57	90.5	5	P:GO:0006139; F:GO:0000166; F:GO:0003723; F:GO:0003824; C:GO:0005737	P:nucleobase-containing compound metabolic process; F:nucleotide binding; F:RNA binding; F:catalytic activity; C:cytoplasm	EC:1.3.1	Acting on the CH-CH group of donors	G3DSA:1.10.510.10 (GENE3D); IPR046959 (PANTHER); IPR011009 (SUPERFAMILY)	no GO terms	no GO terms
[INTERPRO, BLASTED, MAPPED, GO-SLIM]	TRINITY_DN951_c0_g1_i3	Umi_contig00133	XP_023896378.1 beta-glucosidase 17-like [Quercus suber]	XP_023896378.1	beta-glucosidase 17-like	Quercus suber	7262	50	0	79.81	2	P:GO:0006259; F:GO:0003676	P:DNA metabolic process; F:nucleic acid binding	---NA---	---NA---	IPR005162 (PFAM); IPR001584 (PFAM); IPR036397 (G3DSA:3.30.420.GENE3D); G3DSA:4.10.60.10 (GENE3D); IPR025724 (PFAM); IPR029472 (PFAM); IPR013103 (PFAM); mobidb-lite (MOBIDB_LITE); mobidb-lite (MOBIDB_LITE); mobidb-lite (MOBIDB_LITE); PTHR11439 (PANTHER); IPR001584 (PROSITE_PROFILES); cd09272 (CDD); IPR043502 (SUPERFAMILY); IPR036875 (SUPERFAMILY); IPR012337 (SUPERFAMILY)	P:GO:0015074; F:GO:0003676; F:GO:0008270	P:DNA integration; F:nucleic acid binding; F:zinc ion binding
[INTERPRO, BLASTED, MAPPED, GO-SLIM]	TRINITY_DN412_c0_g1_i32	Umi_contig00134	XP_024025497.1 ABC transporter G family member 39 isoform X2 [Morus notabilis]	XP_024025497.1	ABC transporter G family member 39 isoform X2	Morus notabilis	7257	50	0	88.52	3	F:GO:0000166; F:GO:0005215; C:GO:0016020	F:nucleotide binding; F:transporter activity; C:membrane	EC:7	Translocases	G3DSA:3.40.50.300:FF:000179 (FUNFAM); G3DSA:3.40.50.300:FF:000059 (FUNFAM); IPR013581 (PFAM); IPR003439 (PFAM); IPR013525 (PFAM); IPR027417 (G3DSA:3.40.50.GENE3D); IPR043926 (PFAM); IPR029481 (PFAM); IPR027417 (G3DSA:3.40.50.GENE3D); IPR003439 (PFAM); PIRSR006809-2 (PIRSR); PIRSR006809-1 (PIRSR); PTHR48040 (PANTHER); IPR003439 (PROSITE_PROFILES); IPR003439 (PROSITE_PROFILES); IPR034003 (CDD); IPR…	F:GO:0005524; F:GO:0140359; C:GO:0016020	F:ATP binding; F:ABC-type transporter activity; C:membrane
[INTERPRO, BLASTED, MAPPED, GO-SLIM]	TRINITY_DN2635_c0_g1_i8	Umi_contig00135	XP_030501681.1 protein HUA2-LIKE 2 [Cannabis sativa]	XP_030501681.1	protein HUA2-LIKE 2	Cannabis sativa	7256	50	0	65.8	7	P:GO:0006357; P:GO:0045727; F:GO:0003690; F:GO:0003712; F:GO:0008135; C:GO:0005634; C:GO:0016020	P:regulation of transcription by RNA polymerase II; P:positive regulation of translation; F:double-stranded DNA binding; F:transcription coregulator activity; F:translation factor activity, RNA binding; C:nucleus; C:membrane	---NA---	---NA---	IPR008942 (G3DSA:1.25.40.GENE3D); IPR006569 (PFAM); mobidb-lite (MOBIDB_LITE); mobidb-lite (MOBIDB_LITE); mobidb-lite (MOBIDB_LITE); mobidb-lite (MOBIDB_LITE); mobidb-lite (MOBIDB_LITE); mobidb-lite (MOBIDB_LITE); mobidb-lite (MOBIDB_LITE); mobidb-lite (MOBIDB_LITE); mobidb-lite (MOBIDB_LITE); mobidb-lite (MOBIDB_LITE); mobidb-lite (MOBIDB_LITE); mobidb-lite (MOBIDB_LITE); mobidb-lite (MOBIDB_LIT…	P:GO:0006139; P:GO:0006351; P:GO:0006355; P:GO:0006357; P:GO:0006366; P:GO:0006725; P:GO:0006807; P:GO:0008152; P:GO:0009058; P:GO:0009059; P:GO:0009889; P:GO:0009987; P:GO:0010467; P:GO:0010468; P:GO:0010556; P:GO:0016070; P:GO:0018130; P:GO:0019219; P:GO:0019222; P:GO:0019438; P:GO:0031323; P:GO:0031326; P:GO:0032774; P:GO:0034641; P:GO:0034645; P:GO:0034654; P:GO:0043170; P:GO:0044237; P:GO:00…	P:nucleobase-containing compound metabolic process; P:DNA-templated transcription; P:regulation of DNA-templated transcription; P:regulation of transcription by RNA polymerase II; P:transcription by RNA polymerase II; P:cellular aromatic compound metabolic process; P:nitrogen compound metabolic process; P:metabolic process; P:biosynthetic process; P:macromolecule biosynthetic process; P:regulatio…
[INTERPRO, BLASTED, MAPPED, GO-SLIM]	TRINITY_DN3491_c0_g1_i7	Umi_contig00136	XP_007201334.1 SKP1-interacting partner 15 [Prunus persica]	XP_007201334.1	SKP1-interacting partner 15	Prunus persica	7230	50	0	85.92	1	F:GO:0005515	F:protein binding	---NA---	---NA---	IPR001810 (PFAM); IPR015915 (G3DSA:2.120.10.GENE3D); G3DSA:1.20.1280.50 (GENE3D); PTHR47719 (PANTHER); IPR001810 (PROSITE_PROFILES); IPR036047 (SUPERFAMILY); IPR015915 (SUPERFAMILY)	F:GO:0005515	F:protein binding
[INTERPRO, BLASTED, MAPPED]	TRINITY_DN9170_c0_g1_i4	Umi_contig00137	XP_015888684.2 uncharacterized protein LOC107423614 [Ziziphus jujuba var. spinosa]	XP_015888684.2	uncharacterized protein LOC107423614	Ziziphus jujuba var. spinosa	7219	50	0	66.58	18	P:GO:0006163; P:GO:0006355; P:GO:0006777; P:GO:0016310; P:GO:0046037; P:GO:0046710; F:GO:0000166; F:GO:0003677; F:GO:0003700; F:GO:0004385; F:GO:0005524; F:GO:0016301; F:GO:0016740; F:GO:0016829; F:GO:0061799; C:GO:0005634; C:GO:0005737; C:GO:0016602	P:purine nucleotide metabolic process; P:regulation of DNA-templated transcription; P:Mo-molybdopterin cofactor biosynthetic process; P:phosphorylation; P:GMP metabolic process; P:GDP metabolic process; F:nucleotide binding; F:DNA binding; F:DNA-binding transcription factor activity; F:guanylate kinase activity; F:ATP binding; F:kinase activity; F:transferase activity; F:lyase activity; F:cyclic …	---NA---	---NA---	mobidb-lite (MOBIDB_LITE); mobidb-lite (MOBIDB_LITE); mobidb-lite (MOBIDB_LITE); mobidb-lite (MOBIDB_LITE); mobidb-lite (MOBIDB_LITE); mobidb-lite (MOBIDB_LITE); mobidb-lite (MOBIDB_LITE); mobidb-lite (MOBIDB_LITE); mobidb-lite (MOBIDB_LITE); PTHR34962 (PANTHER)	no GO terms	no GO terms
[INTERPRO, BLASTED, MAPPED, GO-SLIM]	TRINITY_DN4338_c0_g1_i2	Umi_contig00138	XP_048337090.1 putative disease resistance protein RGA1 [Ziziphus jujuba var. spinosa]	XP_048337090.1	putative disease resistance protein RGA1	Ziziphus jujuba var. spinosa	7201	50	0	67.95	2	P:GO:0098542; F:GO:0043531	P:defense response to other organism; F:ADP binding	---NA---	---NA---	PR00364 (PRINTS); G3DSA:1.10.10.10:FF:000322 (FUNFAM); G3DSA:3.40.50.300:FF:001091 (FUNFAM); IPR042197 (G3DSA:1.10.8.GENE3D); IPR036388 (G3DSA:1.10.10.GENE3D); IPR041118 (PFAM); IPR002182 (PFAM); IPR027417 (G3DSA:3.40.50.GENE3D); IPR032675 (G3DSA:3.80.10.GENE3D); G3DSA:1.20.5.4130 (GENE3D); IPR032675 (G3DSA:3.80.10.GENE3D); mobidb-lite (MOBIDB_LITE); mobidb-lite (MOBIDB_LITE); IPR044974 (PANTHER)…	P:GO:0006950; P:GO:0006952; P:GO:0009605; P:GO:0009607; P:GO:0043207; P:GO:0044419; P:GO:0050896; P:GO:0051707; P:GO:0098542; F:GO:0043531	P:response to stress; P:defense response; P:response to external stimulus; P:response to biotic stimulus; P:response to external biotic stimulus; P:biological process involved in interspecies interaction between organisms; P:response to stimulus; P:response to other organism; P:defense response to other organism; F:ADP binding
[INTERPRO, BLASTED, MAPPED, GO-SLIM]	TRINITY_DN5497_c0_g1_i2	Umi_contig00139	XP_024025349.1 protein PHOTOPERIOD-INDEPENDENT EARLY FLOWERING 1 isoform X1 [Morus notabilis]	XP_024025349.1	protein PHOTOPERIOD-INDEPENDENT EARLY FLOWERING 1 isoform X1	Morus notabilis	7189	50	0	81.22	14	P:GO:0006334; P:GO:0007608; P:GO:0050896; P:GO:0051276; F:GO:0003677; F:GO:0005524; F:GO:0005549; F:GO:0016887; F:GO:0030527; F:GO:0042393; F:GO:0140658; C:GO:0000786; C:GO:0000812; C:GO:0016020	P:nucleosome assembly; P:sensory perception of smell; P:response to stimulus; P:chromosome organization; F:DNA binding; F:ATP binding; F:odorant binding; F:ATP hydrolysis activity; F:structural constituent of chromatin; F:histone binding; F:ATP-dependent chromatin remodeler activity; C:nucleosome; C:Swr1 complex; C:membrane	EC:3.6.1.15	Nucleoside-triphosphate phosphatase	G3DSA:3.40.50.10810:FF:000005 (FUNFAM); G3DSA:3.40.50.300:FF:000655 (FUNFAM); G3DSA:1.20.120.850:FF:000006 (FUNFAM); IPR038718 (G3DSA:3.40.50.GENE3D); G3DSA:1.20.120.850 (GENE3D); IPR027417 (G3DSA:3.40.50.GENE3D); IPR000330 (PFAM); IPR001650 (PFAM); G3DSA:1.10.10.60 (GENE3D); IPR014012 (PFAM); mobidb-lite (MOBIDB_LITE); mobidb-lite (MOBIDB_LITE); mobidb-lite (MOBIDB_LITE); mobidb-lite (MOBIDB_LIT…	P:GO:0006325; P:GO:0006338; P:GO:0006996; P:GO:0009987; P:GO:0016043; P:GO:0034728; P:GO:0043486; P:GO:0043933; P:GO:0051276; P:GO:0071824; P:GO:0071840; F:GO:0003824; F:GO:0005488; F:GO:0005515; F:GO:0005524; F:GO:0016462; F:GO:0016787; F:GO:0016817; F:GO:0016818; F:GO:0016887; F:GO:0017111; F:GO:0042393; F:GO:0140657; F:GO:0140658; C:GO:0000118; C:GO:0000228; C:GO:0000785; C:GO:0000812; C:GO:00…	P:chromatin organization; P:chromatin remodeling; P:organelle organization; P:cellular process; P:cellular component organization; P:nucleosome organization; P:obsolete histone exchange; P:protein-containing complex organization; P:chromosome organization; P:protein-DNA complex organization; P:cellular component organization or biogenesis; F:catalytic activity; F:binding; F:protein binding; F:ATP…
[INTERPRO, BLASTED, MAPPED, GO-SLIM]	TRINITY_DN110_c0_g1_i7	Umi_contig00140	XP_010100127.1 calcium-dependent protein kinase 29 [Morus notabilis]	XP_010100127.1	calcium-dependent protein kinase 29	Morus notabilis	7188	50	0	86.56	10	P:GO:0018105; P:GO:0035556; P:GO:0046777; F:GO:0004674; F:GO:0005509; F:GO:0005516; F:GO:0005524; C:GO:0005634; C:GO:0005737; C:GO:0016020	P:peptidyl-serine phosphorylation; P:intracellular signal transduction; P:protein autophosphorylation; F:protein serine/threonine kinase activity; F:calcium ion binding; F:calmodulin binding; F:ATP binding; C:nucleus; C:cytoplasm; C:membrane	EC:2.7.11.1	Non-specific serine/threonine protein kinase	G3DSA:3.30.200.20:FF:000004 (FUNFAM); G3DSA:1.10.510.10:FF:000056 (FUNFAM); G3DSA:1.10.238.10:FF:000015 (FUNFAM); G3DSA:1.10.238.10 (GENE3D); IPR002048 (PFAM); G3DSA:3.30.200.20 (GENE3D); IPR000719 (PFAM); G3DSA:1.10.510.10 (GENE3D); PIRSR000559-2 (PIRSR); PIRSR037014-1 (PIRSR); PIRSR037568-1 (PIRSR); PIRSR000620-1 (PIRSR); PIRSR000554-1 (PIRSR); PIRSR038172-1 (PIRSR); PIRSR000666-1 (PIRSR); PIRS…	P:GO:0006468; P:GO:0006793; P:GO:0006796; P:GO:0006807; P:GO:0007154; P:GO:0007165; P:GO:0008152; P:GO:0009987; P:GO:0016310; P:GO:0018105; P:GO:0018193; P:GO:0018209; P:GO:0019538; P:GO:0019538; P:GO:0023052; P:GO:0035556; P:GO:0036211; P:GO:0036211; P:GO:0043170; P:GO:0043412; P:GO:0044237; P:GO:0044238; P:GO:0044260; P:GO:0046777; P:GO:0050789; P:GO:0050794; P:GO:0050896; P:GO:0051716; P:GO:00…	P:protein phosphorylation; P:phosphorus metabolic process; P:phosphate-containing compound metabolic process; P:nitrogen compound metabolic process; P:cell communication; P:signal transduction; P:metabolic process; P:cellular process; P:phosphorylation; P:peptidyl-serine phosphorylation; P:peptidyl-amino acid modification; P:peptidyl-serine modification; P:protein metabolic process; P:protein met…
[INTERPRO, BLASTED, MAPPED]	TRINITY_DN3610_c0_g1_i3	Umi_contig00141	XP_048322742.1 uncharacterized protein LOC107404512 [Ziziphus jujuba var. spinosa]	XP_048322742.1	uncharacterized protein LOC107404512	Ziziphus jujuba var. spinosa	7163	50	0	76.85	22	P:GO:0006811; P:GO:0034220; P:GO:0060078; P:GO:0060079; P:GO:0095500; F:GO:0004888; F:GO:0005216; F:GO:0005230; F:GO:0016787; F:GO:0016810; F:GO:0022848; F:GO:0046872; C:GO:0005737; C:GO:0005886; C:GO:0005892; C:GO:0009507; C:GO:0009536; C:GO:0009570; C:GO:0016020; C:GO:0016020; C:GO:0045202; C:GO:0045211	P:monoatomic ion transport; P:monoatomic ion transmembrane transport; P:regulation of postsynaptic membrane potential; P:excitatory postsynaptic potential; P:acetylcholine receptor signaling pathway; F:transmembrane signaling receptor activity; F:monoatomic ion channel activity; F:extracellular ligand-gated monoatomic ion channel activity; F:hydrolase activity; F:hydrolase activity, acting on car…	---NA---	---NA---	IPR036890 (G3DSA:3.30.565.GENE3D); PTHR32387 (PANTHER); IPR036890 (SUPERFAMILY)	no GO terms	no GO terms
[INTERPRO, BLASTED, MAPPED, GO-SLIM]	TRINITY_DN2886_c0_g2_i1	Umi_contig00142	XP_030507410.1 serine/arginine repetitive matrix protein 2 [Cannabis sativa]	XP_030507410.1	serine/arginine repetitive matrix protein 2	Cannabis sativa	7153	50	0	76.16	3	P:GO:0019222; F:GO:0003723; F:GO:0046872	P:regulation of metabolic process; F:RNA binding; F:metal ion binding	---NA---	---NA---	IPR017868 (PFAM); IPR000504 (PFAM); IPR012677 (G3DSA:3.30.70.GENE3D); IPR013783 (G3DSA:2.60.40.GENE3D); mobidb-lite (MOBIDB_LITE); mobidb-lite (MOBIDB_LITE); mobidb-lite (MOBIDB_LITE); mobidb-lite (MOBIDB_LITE); mobidb-lite (MOBIDB_LITE); mobidb-lite (MOBIDB_LITE); mobidb-lite (MOBIDB_LITE); mobidb-lite (MOBIDB_LITE); mobidb-lite (MOBIDB_LITE); mobidb-lite (MOBIDB_LITE); mobidb-lite (MOBIDB_LITE)…	F:GO:0003676; F:GO:0003723; F:GO:0046872	F:nucleic acid binding; F:RNA binding; F:metal ion binding
[INTERPRO, BLASTED, MAPPED, GO-SLIM]	TRINITY_DN2664_c0_g1_i1	Umi_contig00143	XP_048335974.1 protein LATE ELONGATED HYPOCOTYL-like [Ziziphus jujuba var. spinosa]	XP_048335974.1	protein LATE ELONGATED HYPOCOTYL-like	Ziziphus jujuba var. spinosa	7143	50	0	74.21	1	F:GO:0003677	F:DNA binding	---NA---	---NA---	G3DSA:1.10.10.60:FF:000023 (FUNFAM); IPR006447 (NCBIFAM); IPR001005 (PFAM); G3DSA:1.10.10.60 (GENE3D); mobidb-lite (MOBIDB_LITE); mobidb-lite (MOBIDB_LITE); mobidb-lite (MOBIDB_LITE); mobidb-lite (MOBIDB_LITE); mobidb-lite (MOBIDB_LITE); mobidb-lite (MOBIDB_LITE); mobidb-lite (MOBIDB_LITE); mobidb-lite (MOBIDB_LITE); mobidb-lite (MOBIDB_LITE); PTHR12802 (PANTHER); IPR001005 (PROSITE_PROFILES); IP…	F:GO:0003677	F:DNA binding
[INTERPRO, BLASTED, MAPPED]	TRINITY_DN7853_c0_g1_i7	Umi_contig00144	XP_030480176.1 uncharacterized protein LOC115697350 [Cannabis sativa]	XP_030480176.1	uncharacterized protein LOC115697350	Cannabis sativa	7136	50	0	79.91	31	P:GO:0006260; P:GO:0006281; P:GO:0007165; P:GO:0007420; P:GO:0007507; P:GO:0008284; P:GO:0009432; P:GO:0015031; P:GO:0015628; P:GO:0019221; P:GO:0030097; P:GO:0038162; P:GO:0046697; P:GO:0071897; F:GO:0003677; F:GO:0003684; F:GO:0003887; F:GO:0004888; F:GO:0004896; F:GO:0004900; F:GO:0005515; F:GO:0016740; F:GO:0042802; C:GO:0005576; C:GO:0005886; C:GO:0005886; C:GO:0009897; C:GO:0015627; C:GO:00…	P:DNA replication; P:DNA repair; P:signal transduction; P:brain development; P:heart development; P:positive regulation of cell population proliferation; P:SOS response; P:protein transport; P:protein secretion by the type II secretion system; P:cytokine-mediated signaling pathway; P:hemopoiesis; P:erythropoietin-mediated signaling pathway; P:decidualization; P:DNA biosynthetic process; F:DNA bin…	---NA---	---NA---	G3DSA:2.60.120.260 (GENE3D); mobidb-lite (MOBIDB_LITE); mobidb-lite (MOBIDB_LITE); mobidb-lite (MOBIDB_LITE); mobidb-lite (MOBIDB_LITE); mobidb-lite (MOBIDB_LITE); mobidb-lite (MOBIDB_LITE); mobidb-lite (MOBIDB_LITE); mobidb-lite (MOBIDB_LITE); PTHR35833 (PANTHER); IPR016024 (SUPERFAMILY); IPR008979 (SUPERFAMILY)	no GO terms	no GO terms
[INTERPRO, BLASTED, MAPPED, GO-SLIM]	TRINITY_DN65_c0_g1_i4	Umi_contig00145	XP_048318465.1 ureide permease 1-like [Ziziphus jujuba var. spinosa]	XP_048318465.1	ureide permease 1-like	Ziziphus jujuba var. spinosa	7118	50	7.11353e-91	89.8	6	P:GO:0071705; F:GO:0003725; F:GO:0004386; F:GO:0015205; F:GO:0015295; C:GO:0016020	P:nitrogen compound transport; F:double-stranded RNA binding; F:helicase activity; F:nucleobase transmembrane transporter activity; F:solute:proton symporter activity; C:membrane	---NA---	---NA---	IPR009834 (PFAM); IPR030189 (PANTHER)	P:GO:0071705; F:GO:0005215; F:GO:0008324; F:GO:0015075; F:GO:0015078; F:GO:0015205; F:GO:0015291; F:GO:0015293; F:GO:0015294; F:GO:0015295; F:GO:0015318; F:GO:0022804; F:GO:0022853; F:GO:0022857; F:GO:0022890; C:GO:0016020; C:GO:0110165	P:nitrogen compound transport; F:transporter activity; F:monoatomic cation transmembrane transporter activity; F:monoatomic ion transmembrane transporter activity; F:proton transmembrane transporter activity; F:nucleobase transmembrane transporter activity; F:secondary active transmembrane transporter activity; F:symporter activity; F:solute:monoatomic cation symporter activity; F:solute:proton s…
[INTERPRO, BLASTED, MAPPED]	TRINITY_DN43730_c0_g1_i1	Umi_contig00146	XP_050881561.1 uncharacterized protein LOC127085035 [Pisum sativum]	XP_050881561.1	uncharacterized protein LOC127085035	Pisum sativum	7107	50	6.90624e-64	89.43	35	P:GO:0002376; P:GO:0002430; P:GO:0006914; P:GO:0006955; P:GO:0006957; P:GO:0006958; P:GO:0010629; P:GO:0030183; P:GO:0030855; P:GO:0042100; P:GO:0045087; P:GO:0045959; P:GO:0046718; F:GO:0001618; F:GO:0001848; F:GO:0003677; F:GO:0003723; F:GO:0004875; F:GO:0004888; F:GO:0005178; F:GO:0005509; F:GO:0005515; F:GO:0005544; F:GO:0042803; F:GO:0048306; C:GO:0005615; C:GO:0005634; C:GO:0005789; C:GO:00…	P:immune system process; P:complement receptor mediated signaling pathway; P:autophagy; P:immune response; P:complement activation, alternative pathway; P:complement activation, classical pathway; P:negative regulation of gene expression; P:B cell differentiation; P:epithelial cell differentiation; P:B cell proliferation; P:innate immune response; P:negative regulation of complement activation, c…	---NA---	---NA---	IPR041373 (PFAM); PTHR24559 (PANTHER); IPR043502 (SUPERFAMILY)	no GO terms	no GO terms
[INTERPRO, BLASTED, MAPPED, GO-SLIM]	TRINITY_DN436_c0_g1_i8	Umi_contig00147	XP_024029249.1 organelle RRM domain-containing protein 1, chloroplastic [Morus notabilis]	XP_024029249.1	organelle RRM domain-containing protein 1, chloroplastic	Morus notabilis	7096	50	7.35547e-178	83.29	6	P:GO:0000959; P:GO:0016071; P:GO:0016554; F:GO:0003723; C:GO:0005739; C:GO:0016020	P:mitochondrial RNA metabolic process; P:mRNA metabolic process; P:cytidine to uridine editing; F:RNA binding; C:mitochondrion; C:membrane	---NA---	---NA---	IPR012677 (G3DSA:3.30.70.GENE3D); IPR037045 (G3DSA:3.30.70.GENE3D); IPR000504 (PFAM); mobidb-lite (MOBIDB_LITE); IPR039206 (PANTHER); IPR000504 (PROSITE_PROFILES); IPR035979 (SUPERFAMILY)	P:GO:0000959; P:GO:0006139; P:GO:0006725; P:GO:0006807; P:GO:0008152; P:GO:0009451; P:GO:0009987; P:GO:0016070; P:GO:0016071; P:GO:0016554; P:GO:0034641; P:GO:0043170; P:GO:0043412; P:GO:0044237; P:GO:0044238; P:GO:0046483; P:GO:0071704; P:GO:0090304; P:GO:1901360; F:GO:0003676; F:GO:0003723; C:GO:0005622; C:GO:0005737; C:GO:0005739; C:GO:0016020; C:GO:0043226; C:GO:0043227; C:GO:0043229; C:GO:00…	P:mitochondrial RNA metabolic process; P:nucleobase-containing compound metabolic process; P:cellular aromatic compound metabolic process; P:nitrogen compound metabolic process; P:metabolic process; P:RNA modification; P:cellular process; P:RNA metabolic process; P:mRNA metabolic process; P:cytidine to uridine editing; P:cellular nitrogen compound metabolic process; P:macromolecule metabolic proc…
[INTERPRO, BLASTED, MAPPED, GO-SLIM]	TRINITY_DN44009_c0_g1_i1	Umi_contig00148	XP_015879985.1 DExH-box ATP-dependent RNA helicase DExH12 [Ziziphus jujuba var. spinosa]	XP_015879985.1	DExH-box ATP-dependent RNA helicase DExH12	Ziziphus jujuba var. spinosa	7077	50	0	93.87	4	F:GO:0003676; F:GO:0005524; C:GO:0005634; C:GO:0016020	F:nucleic acid binding; F:ATP binding; C:nucleus; C:membrane	---NA---	---NA---	G3DSA:3.40.50.300:FF:000368 (FUNFAM); G3DSA:3.40.50.300:FF:000062 (FUNFAM); G3DSA:1.10.3380.10:FF:000001 (FUNFAM); G3DSA:1.10.10.10:FF:000012 (FUNFAM); G3DSA:1.10.10.10:FF:000024 (FUNFAM); G3DSA:2.60.40.150:FF:000004 (FUNFAM); G3DSA:1.10.150.20:FF:000013 (FUNFAM); G3DSA:3.40.50.300:FF:000102 (FUNFAM); G3DSA:1.10.3380.10:FF:000010 (FUNFAM); G3DSA:3.40.50.300:FF:000254 (FUNFAM); G3DSA:1.10.150.20:F…	F:GO:0003676; F:GO:0005524; C:GO:0005622; C:GO:0005634; C:GO:0016020; C:GO:0043226; C:GO:0043227; C:GO:0043229; C:GO:0043231; C:GO:0110165	F:nucleic acid binding; F:ATP binding; C:intracellular anatomical structure; C:nucleus; C:membrane; C:organelle; C:membrane-bounded organelle; C:intracellular organelle; C:intracellular membrane-bounded organelle; C:cellular anatomical entity
[INTERPRO, BLASTED, MAPPED, GO-SLIM]	TRINITY_DN1702_c0_g1_i8	Umi_contig00149	XP_015889180.2 probable apyrase 7 [Ziziphus jujuba var. spinosa]	XP_015889180.2	probable apyrase 7	Ziziphus jujuba var. spinosa	7054	50	0	79.69	4	P:GO:0009132; P:GO:1901292; F:GO:0017110; C:GO:0016020	P:nucleoside diphosphate metabolic process; P:nucleoside phosphate catabolic process; F:nucleoside diphosphate phosphatase activity; C:membrane	EC:3.6.1.6	Nucleoside diphosphate phosphatase	IPR000407 (PFAM); G3DSA:3.30.420.40 (GENE3D); G3DSA:3.30.420.150 (GENE3D); PIRSR600407-2 (PIRSR); PIRSR600407-1 (PIRSR); PIRSR037506-1 (PIRSR); mobidb-lite (MOBIDB_LITE); IPR000407 (PANTHER)	P:GO:0006139; P:GO:0006725; P:GO:0006753; P:GO:0006793; P:GO:0006796; P:GO:0006807; P:GO:0008152; P:GO:0009056; P:GO:0009132; P:GO:0009987; P:GO:0019439; P:GO:0019637; P:GO:0034641; P:GO:0034655; P:GO:0044237; P:GO:0044238; P:GO:0044248; P:GO:0044270; P:GO:0044281; P:GO:0046434; P:GO:0046483; P:GO:0046700; P:GO:0055086; P:GO:0071704; P:GO:1901292; P:GO:1901360; P:GO:1901361; P:GO:1901575; F:GO:00…	P:nucleobase-containing compound metabolic process; P:cellular aromatic compound metabolic process; P:nucleoside phosphate metabolic process; P:phosphorus metabolic process; P:phosphate-containing compound metabolic process; P:nitrogen compound metabolic process; P:metabolic process; P:catabolic process; P:nucleoside diphosphate metabolic process; P:cellular process; P:aromatic compound catabolic…
[INTERPRO, BLASTED, MAPPED, GO-SLIM]	TRINITY_DN420_c0_g1_i2	Umi_contig00150	XP_015896696.1 myosin-2 isoform X1 [Ziziphus jujuba var. spinosa]	XP_015896696.1	myosin-2 isoform X1	Ziziphus jujuba var. spinosa	7053	50	0	82.38	11	P:GO:0007015; P:GO:0030048; P:GO:0099518; F:GO:0003774; F:GO:0005524; F:GO:0016887; F:GO:0051015; C:GO:0005737; C:GO:0016020; C:GO:0016459; C:GO:0031982	P:actin filament organization; P:actin filament-based movement; P:vesicle cytoskeletal trafficking; F:cytoskeletal motor activity; F:ATP binding; F:ATP hydrolysis activity; F:actin filament binding; C:cytoplasm; C:membrane; C:myosin complex; C:vesicle	EC:3.6.1.15	Nucleoside-triphosphate phosphatase	IPR001609 (PRINTS); G3DSA:1.10.10.820:FF:000001 (FUNFAM); G3DSA:1.10.10.820 (GENE3D); G3DSA:1.20.120.720 (GENE3D); G3DSA:1.20.58.530 (GENE3D); IPR001609 (PFAM); IPR036961 (G3DSA:3.40.850.GENE3D); mobidb-lite (MOBIDB_LITE); mobidb-lite (MOBIDB_LITE); PTHR13140 (PANTHER); IPR004009 (PROSITE_PROFILES); IPR001609 (PROSITE_PROFILES); IPR027417 (SUPERFAMILY)	P:GO:0006810; P:GO:0006928; P:GO:0006996; P:GO:0007010; P:GO:0007015; P:GO:0009987; P:GO:0016043; P:GO:0030029; P:GO:0030036; P:GO:0030048; P:GO:0030705; P:GO:0046907; P:GO:0051179; P:GO:0051234; P:GO:0051640; P:GO:0051641; P:GO:0051648; P:GO:0051649; P:GO:0051650; P:GO:0051656; P:GO:0071840; P:GO:0097435; P:GO:0099518; F:GO:0003774; F:GO:0003779; F:GO:0003824; F:GO:0005488; F:GO:0005515; F:GO:00…	P:transport; P:obsolete movement of cell or subcellular component; P:organelle organization; P:cytoskeleton organization; P:actin filament organization; P:cellular process; P:cellular component organization; P:actin filament-based process; P:actin cytoskeleton organization; P:actin filament-based movement; P:cytoskeleton-dependent intracellular transport; P:intracellular transport; P:localization…
[INTERPRO, BLASTED, MAPPED]	TRINITY_DN17227_c2_g1_i3	Umi_contig00151	YP_010039931.1 NADH-plastoquinone oxidoreductase subunit 2 (plastid) [Mucuna pruriens]	YP_010039931.1	NADH-plastoquinone oxidoreductase subunit 2 (plastid)	Mucuna pruriens	7049	50	0	96.59	15	P:GO:0005975; P:GO:0005978; P:GO:0006468; P:GO:0016310; P:GO:0018108; F:GO:0003824; F:GO:0003844; F:GO:0004672; F:GO:0004713; F:GO:0005524; F:GO:0016301; F:GO:0016740; F:GO:0016757; F:GO:0043169; F:GO:0102752	P:carbohydrate metabolic process; P:glycogen biosynthetic process; P:protein phosphorylation; P:phosphorylation; P:peptidyl-tyrosine phosphorylation; F:catalytic activity; F:1,4-alpha-glucan branching enzyme activity; F:protein kinase activity; F:protein tyrosine kinase activity; F:ATP binding; F:kinase activity; F:transferase activity; F:glycosyltransferase activity; F:cation binding; F:1,4-alph…	---NA---	---NA---	PTHR38146 (PANTHER)	no GO terms	no GO terms
[INTERPRO, BLASTED, MAPPED, GO-SLIM]	TRINITY_DN11294_c0_g1_i2	Umi_contig00152	XP_024031264.1 E3 ubiquitin-protein ligase PRT6 [Morus notabilis]	XP_024031264.1	E3 ubiquitin-protein ligase PRT6	Morus notabilis	7044	50	0	78.7	7	P:GO:0016567; P:GO:0044248; P:GO:0071596; F:GO:0008270; F:GO:0061630; C:GO:0000151; C:GO:0005737	P:protein ubiquitination; P:cellular catabolic process; P:ubiquitin-dependent protein catabolic process via the N-end rule pathway; F:zinc ion binding; F:ubiquitin protein ligase activity; C:ubiquitin ligase complex; C:cytoplasm	EC:2.3.2	Acyltransferases	G3DSA:2.10.110.30:FF:000002 (FUNFAM); IPR042065 (G3DSA:1.10.10.GENE3D); IPR044046 (PFAM); G3DSA:2.10.110.30 (GENE3D); IPR003126 (PFAM); mobidb-lite (MOBIDB_LITE); IPR039164 (PANTHER); IPR003126 (PROSITE_PROFILES); cd16482 (CDD); cd19673 (CDD); IPR036390 (SUPERFAMILY)	P:GO:0006508; P:GO:0006511; P:GO:0006807; P:GO:0008152; P:GO:0009056; P:GO:0009057; P:GO:0009987; P:GO:0010498; P:GO:0016567; P:GO:0019538; P:GO:0019538; P:GO:0019941; P:GO:0030163; P:GO:0030163; P:GO:0032446; P:GO:0036211; P:GO:0036211; P:GO:0043161; P:GO:0043170; P:GO:0043412; P:GO:0043632; P:GO:0044237; P:GO:0044238; P:GO:0044248; P:GO:0044260; P:GO:0044265; P:GO:0051603; P:GO:0070647; P:GO:00…	P:proteolysis; P:ubiquitin-dependent protein catabolic process; P:nitrogen compound metabolic process; P:metabolic process; P:catabolic process; P:macromolecule catabolic process; P:cellular process; P:proteasomal protein catabolic process; P:protein ubiquitination; P:protein metabolic process; P:protein metabolic process; P:modification-dependent protein catabolic process; P:protein catabolic pr…
[INTERPRO, BLASTED, MAPPED]	TRINITY_DN26859_c0_g1_i1	Umi_contig00153	XP_010110486.1 pathogen-related protein [Morus notabilis]	XP_010110486.1	pathogen-related protein	Morus notabilis	7038	50	1.19958e-122	83.13	6	P:GO:0006955; P:GO:0009058; P:GO:0019882; F:GO:0005524; C:GO:0016020; C:GO:0042613	P:immune response; P:biosynthetic process; P:antigen processing and presentation; F:ATP binding; C:membrane; C:MHC class II protein complex	---NA---	---NA---	G3DSA:3.10.450.50 (GENE3D); mobidb-lite (MOBIDB_LITE); mobidb-lite (MOBIDB_LITE); PTHR31723 (PANTHER); IPR032710 (SUPERFAMILY)	no GO terms	no GO terms
[INTERPRO, BLASTED, MAPPED, GO-SLIM]	TRINITY_DN6020_c0_g1_i8	Umi_contig00154	XP_052736441.1 retrovirus-related Pol polyprotein from transposon TNT 1-94 isoform X2 [Vigna angularis]	XP_052736441.1	retrovirus-related Pol polyprotein from transposon TNT 1-94 isoform X2	Vigna angularis	7019	50	0	64.18	2	P:GO:0006259; F:GO:0003676	P:DNA metabolic process; F:nucleic acid binding	---NA---	---NA---	IPR001584 (PFAM); IPR025724 (PFAM); IPR013103 (PFAM); IPR036397 (G3DSA:3.30.420.GENE3D); mobidb-lite (MOBIDB_LITE); mobidb-lite (MOBIDB_LITE); mobidb-lite (MOBIDB_LITE); PTHR11439 (PANTHER); IPR001584 (PROSITE_PROFILES); cd09272 (CDD); IPR043502 (SUPERFAMILY); IPR012337 (SUPERFAMILY)	P:GO:0015074; F:GO:0003676	P:DNA integration; F:nucleic acid binding
[INTERPRO, BLASTED, MAPPED, GO-SLIM]	TRINITY_DN2725_c0_g1_i10	Umi_contig00155	XP_048321878.1 PH-interacting protein isoform X1 [Ziziphus jujuba var. spinosa]	XP_048321878.1	PH-interacting protein isoform X1	Ziziphus jujuba var. spinosa	7001	50	0	77.94	6	P:GO:0006357; P:GO:0007010; P:GO:0008360; F:GO:0005515; C:GO:0005634; C:GO:0016020	P:regulation of transcription by RNA polymerase II; P:cytoskeleton organization; P:regulation of cell shape; F:protein binding; C:nucleus; C:membrane	---NA---	---NA---	G3DSA:1.20.920.10:FF:000058 (FUNFAM); G3DSA:2.130.10.10:FF:000440 (FUNFAM); G3DSA:2.130.10.10:FF:000403 (FUNFAM); G3DSA:2.130.10.10:FF:000627 (FUNFAM); IPR001487 (PFAM); IPR001680 (PFAM); IPR015943 (G3DSA:2.130.10.GENE3D); IPR036427 (G3DSA:1.20.920.GENE3D); IPR015943 (G3DSA:2.130.10.GENE3D); IPR015943 (G3DSA:2.130.10.GENE3D); mobidb-lite (MOBIDB_LITE); mobidb-lite (MOBIDB_LITE); mobidb-lite (MOBI…	P:GO:0000902; P:GO:0006139; P:GO:0006351; P:GO:0006355; P:GO:0006357; P:GO:0006366; P:GO:0006725; P:GO:0006807; P:GO:0006996; P:GO:0007010; P:GO:0008152; P:GO:0008360; P:GO:0009058; P:GO:0009059; P:GO:0009653; P:GO:0009889; P:GO:0009987; P:GO:0010467; P:GO:0010468; P:GO:0010556; P:GO:0016043; P:GO:0016070; P:GO:0018130; P:GO:0019219; P:GO:0019222; P:GO:0019438; P:GO:0022603; P:GO:0031323; P:GO:00…	P:cell morphogenesis; P:nucleobase-containing compound metabolic process; P:DNA-templated transcription; P:regulation of DNA-templated transcription; P:regulation of transcription by RNA polymerase II; P:transcription by RNA polymerase II; P:cellular aromatic compound metabolic process; P:nitrogen compound metabolic process; P:organelle organization; P:cytoskeleton organization; P:metabolic proce…
[INTERPRO, BLASTED, MAPPED, GO-SLIM]	TRINITY_DN9812_c0_g1_i1	Umi_contig00156	XP_024023836.1 FIP1[V]-like protein isoform X1 [Morus notabilis]	XP_024023836.1	FIP1[V]-like protein isoform X1	Morus notabilis	6990	50	0	71.97	1	P:GO:0006139	P:nucleobase-containing compound metabolic process	---NA---	---NA---	mobidb-lite (MOBIDB_LITE); mobidb-lite (MOBIDB_LITE); mobidb-lite (MOBIDB_LITE); mobidb-lite (MOBIDB_LITE); mobidb-lite (MOBIDB_LITE); mobidb-lite (MOBIDB_LITE); mobidb-lite (MOBIDB_LITE); IPR044976 (PANTHER)	P:GO:0006397	P:mRNA processing
[INTERPRO, BLASTED, MAPPED, GO-SLIM]	TRINITY_DN3298_c0_g1_i1	Umi_contig00157	XP_030498394.1 lysine-specific histone demethylase 1 homolog 1 [Cannabis sativa]	XP_030498394.1	lysine-specific histone demethylase 1 homolog 1	Cannabis sativa	6977	50	0	85.15	7	P:GO:0030198; F:GO:0005506; F:GO:0005515; F:GO:0016491; C:GO:0005576; C:GO:0005634; C:GO:0016020	P:extracellular matrix organization; F:iron ion binding; F:protein binding; F:oxidoreductase activity; C:extracellular region; C:nucleus; C:membrane	EC:1	Oxidoreductases	G3DSA:1.10.10.10:FF:000064 (FUNFAM); IPR002937 (PFAM); IPR036388 (G3DSA:1.10.10.GENE3D); IPR036188 (G3DSA:3.50.50.GENE3D); IPR007526 (PFAM); G3DSA:3.90.660.10 (GENE3D); PIRSR038051-1 (PIRSR); mobidb-lite (MOBIDB_LITE); mobidb-lite (MOBIDB_LITE); PTHR10742 (PANTHER); IPR007526 (PROSITE_PROFILES); SSF54373 (SUPERFAMILY); IPR009057 (SUPERFAMILY); IPR036188 (SUPERFAMILY)	F:GO:0003824; F:GO:0005515; F:GO:0016491; C:GO:0005622; C:GO:0005634; C:GO:0016020; C:GO:0043226; C:GO:0043227; C:GO:0043229; C:GO:0043231; C:GO:0110165	F:catalytic activity; F:protein binding; F:oxidoreductase activity; C:intracellular anatomical structure; C:nucleus; C:membrane; C:organelle; C:membrane-bounded organelle; C:intracellular organelle; C:intracellular membrane-bounded organelle; C:cellular anatomical entity
[INTERPRO, BLASTED, MAPPED, GO-SLIM]	TRINITY_DN8366_c0_g1_i1	Umi_contig00158	XP_015888747.1 protein REDUCED CHLOROPLAST COVERAGE 1 [Ziziphus jujuba var. spinosa]	XP_015888747.1	protein REDUCED CHLOROPLAST COVERAGE 1	Ziziphus jujuba var. spinosa	6962	50	0	74.05	6	P:GO:0006400; P:GO:0006996; P:GO:0032259; F:GO:0005515; F:GO:0008168; C:GO:0005737	P:tRNA modification; P:organelle organization; P:methylation; F:protein binding; F:methyltransferase activity; C:cytoplasm	EC:2.1.1	Transferring one-carbon groups	G3DSA:1.25.40.10:FF:000157 (FUNFAM); PF13424 (PFAM); IPR011990 (G3DSA:1.25.40.GENE3D); mobidb-lite (MOBIDB_LITE); mobidb-lite (MOBIDB_LITE); mobidb-lite (MOBIDB_LITE); mobidb-lite (MOBIDB_LITE); mobidb-lite (MOBIDB_LITE); mobidb-lite (MOBIDB_LITE); mobidb-lite (MOBIDB_LITE); mobidb-lite (MOBIDB_LITE); mobidb-lite (MOBIDB_LITE); mobidb-lite (MOBIDB_LITE); mobidb-lite (MOBIDB_LITE); mobidb-lite (MO…	P:GO:0006996; F:GO:0005515; C:GO:0005622; C:GO:0005737; C:GO:0110165	P:organelle organization; F:protein binding; C:intracellular anatomical structure; C:cytoplasm; C:cellular anatomical entity
[INTERPRO, BLASTED, MAPPED, GO-SLIM]	TRINITY_DN2222_c0_g1_i4	Umi_contig00159	XP_010102208.1 protein PHR1-LIKE 1 isoform X2 [Morus notabilis]	XP_010102208.1	protein PHR1-LIKE 1 isoform X2	Morus notabilis	6941	50	4.65408e-155	64.35	2	F:GO:0003677; F:GO:0003700	F:DNA binding; F:DNA-binding transcription factor activity	---NA---	---NA---	G3DSA:1.10.10.60:FF:000002 (FUNFAM); IPR001005 (PFAM); G3DSA:1.10.10.60 (GENE3D); IPR006447 (NCBIFAM); IPR025756 (PFAM); mobidb-lite (MOBIDB_LITE); mobidb-lite (MOBIDB_LITE); mobidb-lite (MOBIDB_LITE); mobidb-lite (MOBIDB_LITE); mobidb-lite (MOBIDB_LITE); IPR044848 (PANTHER); IPR017930 (PROSITE_PROFILES); IPR009057 (SUPERFAMILY)	F:GO:0003677; F:GO:0003700	F:DNA binding; F:DNA-binding transcription factor activity
[INTERPRO, BLASTED, MAPPED, GO-SLIM]	TRINITY_DN752_c2_g1_i2	Umi_contig00160	XP_010111977.1 protein NRT1/ PTR FAMILY 2.8 [Morus notabilis]	XP_010111977.1	protein NRT1/ PTR FAMILY 2.8	Morus notabilis	6935	50	0	75.92	14	P:GO:0006207; P:GO:0006228; P:GO:0006541; P:GO:0019240; P:GO:0055085; F:GO:0000166; F:GO:0004070; F:GO:0004151; F:GO:0016747; F:GO:0016874; F:GO:0022857; F:GO:0043168; C:GO:0005829; C:GO:0005886	P:'de novo' pyrimidine nucleobase biosynthetic process; P:UTP biosynthetic process; P:glutamine metabolic process; P:citrulline biosynthetic process; P:transmembrane transport; F:nucleotide binding; F:aspartate carbamoyltransferase activity; F:dihydroorotase activity; F:acyltransferase activity, transferring groups other than amino-acyl groups; F:ligase activity; F:transmembrane transporter activ…	EC:3.5.2.3; EC:2.1.3.2; EC:6; EC:2.3.1	Dihydroorotase; Aspartate carbamoyltransferase; Ligases; Acyltransferases	IPR000109 (PFAM); IPR036259 (G3DSA:1.20.1250.GENE3D); PTHR11654 (PANTHER); IPR036259 (SUPERFAMILY)	P:GO:0055085; F:GO:0022857; C:GO:0005886; C:GO:0016020; C:GO:0071944; C:GO:0110165	P:transmembrane transport; F:transmembrane transporter activity; C:plasma membrane; C:membrane; C:cell periphery; C:cellular anatomical entity
[INTERPRO, BLASTED, MAPPED, GO-SLIM]	TRINITY_DN28_c0_g2_i11	Umi_contig00161	XP_022137197.1 dolichyl-diphosphooligosaccharide--protein glycosyltransferase subunit STT3B [Momordica charantia]	XP_022137197.1	dolichyl-diphosphooligosaccharide--protein glycosyltransferase subunit STT3B	Momordica charantia	6933	50	0	95.58	4	P:GO:0009058; P:GO:0036211; F:GO:0016740; C:GO:0016020	P:biosynthetic process; P:protein modification process; F:transferase activity; C:membrane	EC:2.4.1	Glycosyltransferases	IPR003674 (PFAM); G3DSA:3.40.50.12610 (GENE3D); IPR003674 (PANTHER)	P:GO:0006486; F:GO:0004576; C:GO:0016020	P:protein glycosylation; F:oligosaccharyl transferase activity; C:membrane
[INTERPRO, BLASTED, MAPPED, GO-SLIM]	TRINITY_DN9314_c0_g1_i3	Umi_contig00162	XP_024019067.1 uncharacterized protein LOC21387350 isoform X1 [Morus notabilis]	XP_024019067.1	uncharacterized protein LOC21387350 isoform X1	Morus notabilis	6933	50	0	56.92	3	F:GO:0046872; C:GO:0005634; C:GO:0016020	F:metal ion binding; C:nucleus; C:membrane	---NA---	---NA---	G3DSA:4.10.1000.10:FF:000008 (FUNFAM); G3DSA:4.10.1000.10:FF:000022 (FUNFAM); G3DSA:4.10.1000.10 (GENE3D); G3DSA:4.10.1000.10 (GENE3D); mobidb-lite (MOBIDB_LITE); mobidb-lite (MOBIDB_LITE); mobidb-lite (MOBIDB_LITE); mobidb-lite (MOBIDB_LITE); mobidb-lite (MOBIDB_LITE); mobidb-lite (MOBIDB_LITE); mobidb-lite (MOBIDB_LITE); mobidb-lite (MOBIDB_LITE); mobidb-lite (MOBIDB_LITE); mobidb-lite (MOBIDB_…	F:GO:0046872; C:GO:0005622; C:GO:0005634; C:GO:0016020; C:GO:0043226; C:GO:0043227; C:GO:0043229; C:GO:0043231; C:GO:0110165	F:metal ion binding; C:intracellular anatomical structure; C:nucleus; C:membrane; C:organelle; C:membrane-bounded organelle; C:intracellular organelle; C:intracellular membrane-bounded organelle; C:cellular anatomical entity
[INTERPRO, BLASTED, MAPPED]	TRINITY_DN3267_c0_g1_i5	Umi_contig00163	XP_052309621.1 retrovirus-related Pol polyprotein from transposon TNT 1-94 [Populus trichocarpa]	XP_052309621.1	retrovirus-related Pol polyprotein from transposon TNT 1-94	Populus trichocarpa	6922	50	0	77.16	11	P:GO:0019058; F:GO:0003677; F:GO:0003723; C:GO:0005634; C:GO:0005737; C:GO:0005886; C:GO:0016020; C:GO:0020002; C:GO:0030430; C:GO:0033644; C:GO:0044423	P:viral life cycle; F:DNA binding; F:RNA binding; C:nucleus; C:cytoplasm; C:plasma membrane; C:membrane; C:host cell plasma membrane; C:host cell cytoplasm; C:host cell membrane; C:virion component	---NA---	---NA---	IPR013103 (PFAM); PTHR11439 (PANTHER); IPR043502 (SUPERFAMILY)	no GO terms	no GO terms
[INTERPRO, BLASTED, MAPPED, GO-SLIM]	TRINITY_DN6184_c0_g1_i8	Umi_contig00164	XP_024030060.1 CLIP-associated protein isoform X1 [Morus notabilis]	XP_024030060.1	CLIP-associated protein isoform X1	Morus notabilis	6921	50	0	90.72	3	P:GO:0000226; F:GO:0008017; C:GO:0005881	P:microtubule cytoskeleton organization; F:microtubule binding; C:cytoplasmic microtubule	---NA---	---NA---	G3DSA:1.25.10.10:FF:000580 (FUNFAM); IPR024395 (PFAM); IPR011989 (G3DSA:1.25.10.GENE3D); IPR000357 (PFAM); IPR011989 (G3DSA:1.25.10.GENE3D); IPR011989 (G3DSA:1.25.10.GENE3D); mobidb-lite (MOBIDB_LITE); mobidb-lite (MOBIDB_LITE); mobidb-lite (MOBIDB_LITE); PTHR21567 (PANTHER); IPR021133 (PROSITE_PROFILES); IPR021133 (PROSITE_PROFILES); IPR016024 (SUPERFAMILY); IPR016024 (SUPERFAMILY)	P:GO:0000226; P:GO:0006996; P:GO:0007010; P:GO:0007017; P:GO:0009987; P:GO:0016043; P:GO:0071840; F:GO:0005488; F:GO:0005515; F:GO:0008017; F:GO:0008092; F:GO:0015631; C:GO:0005622; C:GO:0005737; C:GO:0005856; C:GO:0005874; C:GO:0005881; C:GO:0015630; C:GO:0043226; C:GO:0043228; C:GO:0043229; C:GO:0043232; C:GO:0099080; C:GO:0099081; C:GO:0099512; C:GO:0099513; C:GO:0110165	P:microtubule cytoskeleton organization; P:organelle organization; P:cytoskeleton organization; P:microtubule-based process; P:cellular process; P:cellular component organization; P:cellular component organization or biogenesis; F:binding; F:protein binding; F:microtubule binding; F:cytoskeletal protein binding; F:tubulin binding; C:intracellular anatomical structure; C:cytoplasm; C:cytoskeleton;…
[INTERPRO, BLASTED, MAPPED, GO-SLIM]	TRINITY_DN3321_c1_g1_i4	Umi_contig00165	XP_010088456.1 cysteine synthase 2 [Morus notabilis]	XP_010088456.1	cysteine synthase 2	Morus notabilis	6915	50	0	91.35	4	P:GO:0006790; P:GO:1901607; F:GO:0016765; C:GO:0005737	P:sulfur compound metabolic process; P:alpha-amino acid biosynthetic process; F:transferase activity, transferring alkyl or aryl (other than methyl) groups; C:cytoplasm	EC:2.5.1	Transferring alkyl or aryl groups, other than methyl groups	G3DSA:3.40.50.1100:FF:000096 (FUNFAM); IPR001926 (PFAM); IPR036052 (G3DSA:3.40.50.GENE3D); IPR036052 (G3DSA:3.40.50.GENE3D); PIRSR006278-1 (PIRSR); PTHR10314 (PANTHER); cd01561 (CDD); IPR036052 (SUPERFAMILY)	P:GO:0006082; P:GO:0006520; P:GO:0006790; P:GO:0006807; P:GO:0008152; P:GO:0008652; P:GO:0009058; P:GO:0009987; P:GO:0016053; P:GO:0019752; P:GO:0043436; P:GO:0044237; P:GO:0044238; P:GO:0044249; P:GO:0044281; P:GO:0044283; P:GO:0046394; P:GO:0071704; P:GO:1901564; P:GO:1901566; P:GO:1901576; P:GO:1901605; P:GO:1901607; F:GO:0003824; F:GO:0016740; F:GO:0016765; C:GO:0005622; C:GO:0005737; C:GO:01…	P:organic acid metabolic process; P:amino acid metabolic process; P:sulfur compound metabolic process; P:nitrogen compound metabolic process; P:metabolic process; P:amino acid biosynthetic process; P:biosynthetic process; P:cellular process; P:organic acid biosynthetic process; P:carboxylic acid metabolic process; P:oxoacid metabolic process; P:cellular metabolic process; P:primary metabolic proc…
[INTERPRO, BLASTED, MAPPED, GO-SLIM]	TRINITY_DN7738_c0_g1_i1	Umi_contig00166	XP_015899189.1 uncharacterized protein LOC107432546 [Ziziphus jujuba var. spinosa]	XP_015899189.1	uncharacterized protein LOC107432546	Ziziphus jujuba var. spinosa	6897	50	0	69.66	7	P:GO:0045944; F:GO:0003682; F:GO:0005524; F:GO:0016887; F:GO:0042393; C:GO:0005634; C:GO:0016020	P:positive regulation of transcription by RNA polymerase II; F:chromatin binding; F:ATP binding; F:ATP hydrolysis activity; F:histone binding; C:nucleus; C:membrane	EC:3.6.1.15	Nucleoside-triphosphate phosphatase	G3DSA:3.30.40.10:FF:000739 (FUNFAM); G3DSA:3.40.50.300:FF:000061 (FUNFAM); G3DSA:1.10.8.60:FF:000084 (FUNFAM); PF13771 (PFAM); IPR013083 (G3DSA:3.30.40.GENE3D); G3DSA:1.10.8.60 (GENE3D); IPR003959 (PFAM); IPR041569 (PFAM); IPR027417 (G3DSA:3.40.50.GENE3D); mobidb-lite (MOBIDB_LITE); mobidb-lite (MOBIDB_LITE); mobidb-lite (MOBIDB_LITE); mobidb-lite (MOBIDB_LITE); mobidb-lite (MOBIDB_LITE); mobidb-…	P:GO:0006139; P:GO:0006351; P:GO:0006355; P:GO:0006357; P:GO:0006366; P:GO:0006725; P:GO:0006807; P:GO:0008152; P:GO:0009058; P:GO:0009059; P:GO:0009889; P:GO:0009891; P:GO:0009893; P:GO:0009987; P:GO:0010467; P:GO:0010468; P:GO:0010556; P:GO:0010557; P:GO:0010604; P:GO:0016070; P:GO:0018130; P:GO:0019219; P:GO:0019222; P:GO:0019438; P:GO:0031323; P:GO:0031325; P:GO:0031326; P:GO:0031328; P:GO:00…	P:nucleobase-containing compound metabolic process; P:DNA-templated transcription; P:regulation of DNA-templated transcription; P:regulation of transcription by RNA polymerase II; P:transcription by RNA polymerase II; P:cellular aromatic compound metabolic process; P:nitrogen compound metabolic process; P:metabolic process; P:biosynthetic process; P:macromolecule biosynthetic process; P:regulatio…
[INTERPRO, BLASTED, MAPPED, GO-SLIM]	TRINITY_DN7033_c0_g1_i9	Umi_contig00167	XP_024030869.1 exocyst complex component EXO84B isoform X1 [Morus notabilis]	XP_024030869.1	exocyst complex component EXO84B isoform X1	Morus notabilis	6880	50	0	90.02	4	P:GO:0006887; P:GO:0006893; P:GO:0008104; C:GO:0000145	P:exocytosis; P:Golgi to plasma membrane transport; P:protein localization; C:exocyst	---NA---	---NA---	G3DSA:1.20.58.1210:FF:000002 (FUNFAM); G3DSA:1.20.58.1220:FF:000001 (FUNFAM); PF08700 (PFAM); IPR042560 (G3DSA:1.20.58.GENE3D); IPR042561 (G3DSA:1.20.58.GENE3D); IPR032403 (PFAM); IPR033961 (PANTHER); IPR016159 (SUPERFAMILY)	P:GO:0006810; P:GO:0006887; P:GO:0006892; P:GO:0006893; P:GO:0008104; P:GO:0009987; P:GO:0016192; P:GO:0033036; P:GO:0048193; P:GO:0051179; P:GO:0051234; P:GO:0051641; P:GO:0051668; P:GO:0098876; C:GO:0000145; C:GO:0005622; C:GO:0005737; C:GO:0005938; C:GO:0032991; C:GO:0071944; C:GO:0099023; C:GO:0110165	P:transport; P:exocytosis; P:post-Golgi vesicle-mediated transport; P:Golgi to plasma membrane transport; P:protein localization; P:cellular process; P:vesicle-mediated transport; P:macromolecule localization; P:Golgi vesicle transport; P:localization; P:establishment of localization; P:cellular localization; P:localization within membrane; P:vesicle-mediated transport to the plasma membrane; C:e…
[INTERPRO, BLASTED, MAPPED, GO-SLIM]	TRINITY_DN146_c0_g2_i6	Umi_contig00168	XP_010091161.1 cellulose synthase A catalytic subunit 7 [UDP-forming] [Morus notabilis]	XP_010091161.1	cellulose synthase A catalytic subunit 7	Morus notabilis	6875	50	0	94.38	10	P:GO:0000281; P:GO:0030244; P:GO:0042546; P:GO:0044249; P:GO:0090148; P:GO:0140014; F:GO:0016760; C:GO:0005773; C:GO:0005802; C:GO:0005886	P:mitotic cytokinesis; P:cellulose biosynthetic process; P:cell wall biogenesis; P:cellular biosynthetic process; P:membrane fission; P:mitotic nuclear division; F:cellulose synthase (UDP-forming) activity; C:vacuole; C:trans-Golgi network; C:plasma membrane	EC:2.4.1.12	Cellulose synthase (UDP-forming)	G3DSA:3.90.550.10:FF:000009 (FUNFAM); G3DSA:3.30.40.10:FF:000031 (FUNFAM); IPR013083 (G3DSA:3.30.40.GENE3D); IPR029044 (G3DSA:3.90.550.GENE3D); IPR005150 (PFAM); IPR027934 (PFAM); PTHR13301 (PANTHER); IPR001841 (PROSITE_PROFILES); cd16617 (CDD); IPR029044 (SUPERFAMILY); SSF57850 (SUPERFAMILY)	P:GO:0000271; P:GO:0000278; P:GO:0000280; P:GO:0000281; P:GO:0000910; P:GO:0005975; P:GO:0005976; P:GO:0006073; P:GO:0006996; P:GO:0007049; P:GO:0008152; P:GO:0009058; P:GO:0009059; P:GO:0009250; P:GO:0009987; P:GO:0016043; P:GO:0016051; P:GO:0022402; P:GO:0030244; P:GO:0033692; P:GO:0034637; P:GO:0034645; P:GO:0042546; P:GO:0043170; P:GO:0044042; P:GO:0044085; P:GO:0044237; P:GO:0044238; P:GO:00…	P:polysaccharide biosynthetic process; P:mitotic cell cycle; P:nuclear division; P:mitotic cytokinesis; P:cytokinesis; P:carbohydrate metabolic process; P:polysaccharide metabolic process; P:obsolete cellular glucan metabolic process; P:organelle organization; P:cell cycle; P:metabolic process; P:biosynthetic process; P:macromolecule biosynthetic process; P:glucan biosynthetic process; P:cellular…
[INTERPRO, BLASTED, MAPPED, GO-SLIM]	TRINITY_DN1862_c0_g1_i8	Umi_contig00169	XP_015872431.3 putative pentatricopeptide repeat-containing protein At5g65820 [Ziziphus jujuba var. spinosa]	XP_015872431.3	putative pentatricopeptide repeat-containing protein At5g65820	Ziziphus jujuba var. spinosa	6875	50	0	85.55	1	F:GO:0005515	F:protein binding	---NA---	---NA---	IPR011990 (G3DSA:1.25.40.GENE3D); IPR002885 (PFAM); IPR002885 (PFAM); IPR002885 (NCBIFAM); IPR002885 (PFAM); IPR011990 (G3DSA:1.25.40.GENE3D); mobidb-lite (MOBIDB_LITE); mobidb-lite (MOBIDB_LITE); mobidb-lite (MOBIDB_LITE); PTHR46128 (PANTHER); IPR002885 (PROSITE_PROFILES); IPR002885 (PROSITE_PROFILES); IPR002885 (PROSITE_PROFILES); IPR002885 (PROSITE_PROFILES); IPR002885 (PROSITE_PROFILES); IPR0…	F:GO:0005515	F:protein binding
[INTERPRO, BLASTED, MAPPED, GO-SLIM]	TRINITY_DN4856_c0_g1_i1	Umi_contig00170	XP_015893624.2 separase isoform X1 [Ziziphus jujuba var. spinosa]	XP_015893624.2	separase isoform X1	Ziziphus jujuba var. spinosa	6873	50	0	70.98	9	P:GO:0006508; P:GO:0051307; F:GO:0004197; C:GO:0005634; C:GO:0005737; C:GO:0005813; C:GO:0005814; C:GO:0016020; C:GO:0072686	P:proteolysis; P:meiotic chromosome separation; F:cysteine-type endopeptidase activity; C:nucleus; C:cytoplasm; C:centrosome; C:centriole; C:membrane; C:mitotic spindle	EC:3.4.22	Acting on peptide bonds (peptidases)	PF03568 (PFAM); mobidb-lite (MOBIDB_LITE); mobidb-lite (MOBIDB_LITE); IPR005314 (PANTHER); IPR030397 (PROSITE_PROFILES)	P:GO:0000003; P:GO:0000280; P:GO:0006508; P:GO:0006996; P:GO:0007049; P:GO:0007059; P:GO:0009987; P:GO:0016043; P:GO:0022402; P:GO:0022414; P:GO:0045132; P:GO:0048285; P:GO:0051304; P:GO:0051307; P:GO:0051321; P:GO:0071840; P:GO:0098813; P:GO:0140013; P:GO:1903046; F:GO:0003824; F:GO:0004175; F:GO:0004197; F:GO:0008233; F:GO:0008234; F:GO:0016787; F:GO:0140096; C:GO:0005622; C:GO:0005634; C:GO:00…	P:reproduction; P:nuclear division; P:proteolysis; P:organelle organization; P:cell cycle; P:chromosome segregation; P:cellular process; P:cellular component organization; P:cell cycle process; P:reproductive process; P:meiotic chromosome segregation; P:organelle fission; P:chromosome separation; P:meiotic chromosome separation; P:meiotic cell cycle; P:cellular component organization or biogenesi…
[INTERPRO, BLASTED, MAPPED, GO-SLIM]	TRINITY_DN5009_c0_g1_i2	Umi_contig00171	XP_048330937.1 helicase and polymerase-containing protein TEBICHI isoform X6 [Ziziphus jujuba var. spinosa]	XP_048330937.1	helicase and polymerase-containing protein TEBICHI isoform X6	Ziziphus jujuba var. spinosa	6851	50	0	78.69	7	P:GO:0006261; P:GO:0006302; P:GO:0010466; F:GO:0003677; F:GO:0003887; F:GO:0005524; F:GO:0030414	P:DNA-templated DNA replication; P:double-strand break repair; P:negative regulation of peptidase activity; F:DNA binding; F:DNA-directed DNA polymerase activity; F:ATP binding; F:peptidase inhibitor activity	EC:2.7.7.7	DNA-directed DNA polymerase	G3DSA:3.40.50.300:FF:000968 (FUNFAM); G3DSA:1.20.1060.10:FF:000003 (FUNFAM); G3DSA:1.10.3380.20:FF:000003 (FUNFAM); G3DSA:3.40.50.300:FF:001000 (FUNFAM); IPR001650 (PFAM); IPR001098 (PFAM); IPR011545 (PFAM); IPR036397 (G3DSA:3.30.420.GENE3D); G3DSA:1.20.1060.10 (GENE3D); IPR027417 (G3DSA:3.40.50.GENE3D); G3DSA:1.10.3380.20 (GENE3D); IPR027417 (G3DSA:3.40.50.GENE3D); IPR046931 (PFAM); mobidb-lite …	P:GO:0006139; P:GO:0006259; P:GO:0006260; P:GO:0006261; P:GO:0006281; P:GO:0006302; P:GO:0006725; P:GO:0006807; P:GO:0006950; P:GO:0006974; P:GO:0008152; P:GO:0009987; P:GO:0033554; P:GO:0034641; P:GO:0043170; P:GO:0044237; P:GO:0044238; P:GO:0044260; P:GO:0046483; P:GO:0050896; P:GO:0051716; P:GO:0071704; P:GO:0090304; P:GO:1901360; F:GO:0003676; F:GO:0003677; F:GO:0003824; F:GO:0003887; F:GO:00…	P:nucleobase-containing compound metabolic process; P:DNA metabolic process; P:DNA replication; P:DNA-templated DNA replication; P:DNA repair; P:double-strand break repair; P:cellular aromatic compound metabolic process; P:nitrogen compound metabolic process; P:response to stress; P:DNA damage response; P:metabolic process; P:cellular process; P:cellular response to stress; P:cellular nitrogen co…
[INTERPRO, BLASTED, MAPPED, GO-SLIM]	TRINITY_DN12473_c0_g1_i3	Umi_contig00172	XP_024018271.1 protein PHYLLO, chloroplastic [Morus notabilis]	XP_024018271.1	protein PHYLLO, chloroplastic	Morus notabilis	6843	50	0	82.65	3	P:GO:0009234; F:GO:0030976; F:GO:0070204	P:menaquinone biosynthetic process; F:thiamine pyrophosphate binding; F:2-succinyl-5-enolpyruvyl-6-hydroxy-3-cyclohexene-1-carboxylic-acid synthase activity	EC:2.2.1.9	2-succinyl-5-enolpyruvyl-6-hydroxy-3-cyclohexene-1-carboxylic-acid	G3DSA:3.40.50.1220 (GENE3D); IPR011766 (PFAM); IPR036849 (G3DSA:3.20.20.GENE3D); IPR000073 (PFAM); G3DSA:3.40.50.970 (GENE3D); IPR032264 (PFAM); IPR004433 (NCBIFAM); IPR012001 (PFAM); IPR029017 (G3DSA:3.30.390.GENE3D); G3DSA:3.40.50.970 (GENE3D); IPR029065 (PFAM); TIGR01927 (NCBIFAM); IPR029058 (G3DSA:3.40.50.GENE3D); SFLDF00009 (SFLD); PIRSR634603-1 (PIRSR); PIRSR017388-2 (PIRSR); PIRSR036565-2 …	P:GO:0009234; F:GO:0003824; F:GO:0030976; F:GO:0070204	P:menaquinone biosynthetic process; F:catalytic activity; F:thiamine pyrophosphate binding; F:2-succinyl-5-enolpyruvyl-6-hydroxy-3-cyclohexene-1-carboxylic-acid synthase activity
[INTERPRO, BLASTED, MAPPED, GO-SLIM]	TRINITY_DN837_c0_g1_i1	Umi_contig00173	XP_024020429.1 transcription factor PIF3 [Morus notabilis]	XP_024020429.1	transcription factor PIF3	Morus notabilis	6836	50	9.11596e-170	70.04	2	F:GO:0003700; F:GO:0005515	F:DNA-binding transcription factor activity; F:protein binding	---NA---	---NA---	IPR011598 (PFAM); IPR036638 (G3DSA:4.10.280.GENE3D); mobidb-lite (MOBIDB_LITE); mobidb-lite (MOBIDB_LITE); mobidb-lite (MOBIDB_LITE); mobidb-lite (MOBIDB_LITE); mobidb-lite (MOBIDB_LITE); mobidb-lite (MOBIDB_LITE); mobidb-lite (MOBIDB_LITE); IPR044273 (PANTHER); IPR011598 (PROSITE_PROFILES); IPR036638 (SUPERFAMILY)	P:GO:0006355; F:GO:0003700; F:GO:0046983	P:regulation of DNA-templated transcription; F:DNA-binding transcription factor activity; F:protein dimerization activity
[INTERPRO, BLASTED, MAPPED]	TRINITY_DN4253_c0_g1_i5	Umi_contig00174	XP_048334680.1 histone-lysine N-methyltransferase SUVR5 isoform X2 [Ziziphus jujuba var. spinosa]	XP_048334680.1	histone-lysine N-methyltransferase SUVR5 isoform X2	Ziziphus jujuba var. spinosa	6833	50	0	78.95	29	P:GO:0001172; P:GO:0006351; P:GO:0006508; P:GO:0018144; P:GO:0039663; P:GO:0039694; P:GO:0046718; F:GO:0000166; F:GO:0003676; F:GO:0003723; F:GO:0003968; F:GO:0004197; F:GO:0004386; F:GO:0005198; F:GO:0005524; F:GO:0008233; F:GO:0008234; F:GO:0008236; F:GO:0016740; F:GO:0016779; F:GO:0016787; F:GO:0016818; C:GO:0016020; C:GO:0016020; C:GO:0019028; C:GO:0019029; C:GO:0042025; C:GO:0044423; C:GO:00…	P:RNA-templated transcription; P:DNA-templated transcription; P:proteolysis; P:RNA-protein covalent cross-linking; P:membrane fusion involved in viral entry into host cell; P:viral RNA genome replication; P:viral entry into host cell; F:nucleotide binding; F:nucleic acid binding; F:RNA binding; F:RNA-dependent RNA polymerase activity; F:cysteine-type endopeptidase activity; F:helicase activity; F…	---NA---	---NA---	IPR046341 (G3DSA:2.170.270.GENE3D); IPR040689 (PFAM); G3DSA:3.30.160.60 (GENE3D); PTHR47325 (PANTHER); IPR013087 (PROSITE_PROFILES); IPR013087 (PROSITE_PROFILES); IPR046341 (SUPERFAMILY)	no GO terms	no GO terms
[INTERPRO, BLASTED, MAPPED, GO-SLIM]	TRINITY_DN16994_c0_g1_i7	Umi_contig00175	XP_024033056.1 serine/threonine-protein kinase ATR [Morus notabilis]	XP_024033056.1	serine/threonine-protein kinase ATR	Morus notabilis	6831	50	0	91.36	7	P:GO:0000077; P:GO:0000723; P:GO:0006468; F:GO:0004674; F:GO:0005515; C:GO:0005634; C:GO:0016020	P:DNA damage checkpoint signaling; P:telomere maintenance; P:protein phosphorylation; F:protein serine/threonine kinase activity; F:protein binding; C:nucleus; C:membrane	EC:2.7.11.1	Non-specific serine/threonine protein kinase	G3DSA:3.30.1010.10:FF:000036 (FUNFAM); G3DSA:1.10.1070.11:FF:000024 (FUNFAM); IPR012993 (PFAM); IPR000403 (PFAM); IPR011990 (G3DSA:1.25.40.GENE3D); IPR003151 (PFAM); G3DSA:3.30.1010.10 (GENE3D); IPR036940 (G3DSA:1.10.1070.GENE3D); PTHR11139 (PANTHER); IPR014009 (PROSITE_PROFILES); IPR000403 (PROSITE_PROFILES); cd00892 (CDD); IPR011009 (SUPERFAMILY); IPR016024 (SUPERFAMILY)	P:GO:0000075; P:GO:0000077; P:GO:0000723; P:GO:0006139; P:GO:0006259; P:GO:0006468; P:GO:0006725; P:GO:0006793; P:GO:0006796; P:GO:0006807; P:GO:0006950; P:GO:0006974; P:GO:0006996; P:GO:0007049; P:GO:0007154; P:GO:0007165; P:GO:0008152; P:GO:0009987; P:GO:0010564; P:GO:0010948; P:GO:0016043; P:GO:0016310; P:GO:0019538; P:GO:0019538; P:GO:0022402; P:GO:0023052; P:GO:0031570; P:GO:0032200; P:GO:00…	P:cell cycle checkpoint signaling; P:DNA damage checkpoint signaling; P:telomere maintenance; P:nucleobase-containing compound metabolic process; P:DNA metabolic process; P:protein phosphorylation; P:cellular aromatic compound metabolic process; P:phosphorus metabolic process; P:phosphate-containing compound metabolic process; P:nitrogen compound metabolic process; P:response to stress; P:DNA dam…
[INTERPRO, BLASTED, MAPPED, GO-SLIM]	TRINITY_DN38_c0_g1_i1	Umi_contig00176	XP_015870059.2 ion channel CASTOR-like isoform X2 [Ziziphus jujuba var. spinosa]	XP_015870059.2	ion channel CASTOR-like isoform X2	Ziziphus jujuba var. spinosa	6793	50	0	82.75	1	P:GO:0006810	P:transport	---NA---	---NA---	IPR010420 (PFAM); G3DSA:3.40.50.720 (GENE3D); mobidb-lite (MOBIDB_LITE); mobidb-lite (MOBIDB_LITE); mobidb-lite (MOBIDB_LITE); IPR044849 (PANTHER); SSF81324 (SUPERFAMILY)	P:GO:0006811	P:monoatomic ion transport
[INTERPRO, BLASTED, MAPPED, GO-SLIM]	TRINITY_DN853_c0_g1_i4	Umi_contig00177	XP_015885471.2 uncharacterized protein LOC107420918 isoform X1 [Ziziphus jujuba var. spinosa]	XP_015885471.2	uncharacterized protein LOC107420918 isoform X1	Ziziphus jujuba var. spinosa	6782	50	0	89.35	5	P:GO:0006629; P:GO:0009058; P:GO:0009987; F:GO:0003824; F:GO:0005488	P:lipid metabolic process; P:biosynthetic process; P:cellular process; F:catalytic activity; F:binding	EC:1.1.1.100	3-oxoacyl-[acyl-carrier-protein] reductase	PTHR31513 (PANTHER)	no GO terms	no GO terms
[INTERPRO, BLASTED, MAPPED, GO-SLIM]	TRINITY_DN1876_c0_g1_i4	Umi_contig00178	XP_030509854.1 nuclear pore complex protein NUP205 [Cannabis sativa]	XP_030509854.1	nuclear pore complex protein NUP205	Cannabis sativa	6750	50	0	88.81	1	C:GO:0005635	C:nuclear envelope	---NA---	---NA---	IPR021827 (PFAM); IPR021827 (PANTHER)	C:GO:0005643	C:nuclear pore
[INTERPRO, BLASTED, MAPPED, GO-SLIM]	TRINITY_DN3253_c0_g1_i4	Umi_contig00179	XP_024024173.1 glutamate synthase [NADH], amyloplastic isoform X1 [Morus notabilis]	XP_024024173.1	glutamate synthase, amyloplastic isoform X1	Morus notabilis	6721	50	0	93.53	3	P:GO:0006537; P:GO:0071705; F:GO:0015930	P:glutamate biosynthetic process; P:nitrogen compound transport; F:glutamate synthase activity	EC:1.4	Acting on the CH-NH(2) group of donors	G3DSA:3.20.20.70:FF:000031 (FUNFAM); G3DSA:3.60.20.10:FF:000043 (FUNFAM); IPR006982 (PFAM); IPR029055 (G3DSA:3.60.20.GENE3D); IPR002932 (PFAM); IPR013785 (G3DSA:3.20.20.GENE3D); IPR017932 (PFAM); IPR013785 (G3DSA:3.20.20.GENE3D); PIRSR000187-1 (PIRSR); PIRSR000485-1 (PIRSR); mobidb-lite (MOBIDB_LITE); PTHR11938 (PANTHER); IPR017932 (PROSITE_PROFILES); cd00713 (CDD); IPR029055 (SUPERFAMILY); SSF51…	P:GO:0006082; P:GO:0006520; P:GO:0006536; P:GO:0006537; P:GO:0006807; P:GO:0006810; P:GO:0008152; P:GO:0008652; P:GO:0009058; P:GO:0009064; P:GO:0009987; P:GO:0016053; P:GO:0019752; P:GO:0043436; P:GO:0044237; P:GO:0044238; P:GO:0044249; P:GO:0044281; P:GO:0044283; P:GO:0046394; P:GO:0051179; P:GO:0051234; P:GO:0071704; P:GO:0071705; P:GO:1901564; P:GO:1901566; P:GO:1901576; P:GO:1901605; P:GO:19…	P:organic acid metabolic process; P:amino acid metabolic process; P:glutamate metabolic process; P:glutamate biosynthetic process; P:nitrogen compound metabolic process; P:transport; P:metabolic process; P:amino acid biosynthetic process; P:biosynthetic process; P:glutamine family amino acid metabolic process; P:cellular process; P:organic acid biosynthetic process; P:carboxylic acid metabolic pr…
[INTERPRO, BLASTED, MAPPED]	TRINITY_DN5513_c0_g1_i2	Umi_contig00180	XP_024029145.1 increased DNA methylation 1 [Morus notabilis]	XP_024029145.1	increased DNA methylation 1	Morus notabilis	6702	50	0	61.13	9	P:GO:0006952; P:GO:0051607; P:GO:0060337; P:GO:0098586; F:GO:0005125; F:GO:0005126; F:GO:0005515; C:GO:0005576; C:GO:0005615	P:defense response; P:defense response to virus; P:type I interferon-mediated signaling pathway; P:cellular response to virus; F:cytokine activity; F:cytokine receptor binding; F:protein binding; C:extracellular region; C:extracellular space	---NA---	---NA---	G3DSA:3.30.40.10:FF:000465 (FUNFAM); IPR019787 (PFAM); IPR013083 (G3DSA:3.30.40.GENE3D); IPR032308 (PFAM); PIRSR628651-51 (PIRSR); mobidb-lite (MOBIDB_LITE); PTHR46508 (PANTHER); IPR019787 (PROSITE_PROFILES); cd15539 (CDD); IPR011011 (SUPERFAMILY)	no GO terms	no GO terms
[INTERPRO, BLASTED, MAPPED, GO-SLIM]	TRINITY_DN6009_c0_g1_i2	Umi_contig00181	XP_013650953.2 protein NYNRIN-like [Brassica napus]	XP_013650953.2	protein NYNRIN-like	Brassica napus	6694	50	0	73.33	3	P:GO:0006259; F:GO:0003676; F:GO:0004518	P:DNA metabolic process; F:nucleic acid binding; F:nuclease activity	EC:3.1.30; EC:3.1.26.4	Acting on ester bonds; Ribonuclease H	IPR041588 (PFAM); IPR041577 (PFAM); IPR002156 (PFAM); IPR043128 (G3DSA:3.30.70.GENE3D); IPR001584 (PFAM); IPR000477 (PFAM); G3DSA:3.10.20.370 (GENE3D); IPR036397 (G3DSA:3.30.420.GENE3D); G3DSA:1.10.340.70 (GENE3D); IPR043128 (G3DSA:3.30.70.GENE3D); IPR036397 (G3DSA:3.30.420.GENE3D); PTHR24559 (PANTHER); IPR000477 (PROSITE_PROFILES); IPR002156 (PROSITE_PROFILES); IPR001584 (PROSITE_PROFILES); cd01…	P:GO:0015074; F:GO:0003676; F:GO:0004523	P:DNA integration; F:nucleic acid binding; F:RNA-DNA hybrid ribonuclease activity
[INTERPRO, BLASTED, MAPPED, GO-SLIM]	TRINITY_DN1519_c0_g2_i3	Umi_contig00182	XP_024023044.1 clathrin heavy chain 1 [Morus notabilis]	XP_024023044.1	clathrin heavy chain 1	Morus notabilis	6686	50	0	96.2	11	P:GO:0006886; P:GO:0006898; P:GO:0006900; P:GO:0010324; F:GO:0032051; C:GO:0005773; C:GO:0005794; C:GO:0005886; C:GO:0005911; C:GO:0009507; C:GO:0071439	P:intracellular protein transport; P:receptor-mediated endocytosis; P:vesicle budding from membrane; P:membrane invagination; F:clathrin light chain binding; C:vacuole; C:Golgi apparatus; C:plasma membrane; C:cell-cell junction; C:chloroplast; C:clathrin complex	---NA---	---NA---	G3DSA:1.25.40.10:FF:000001 (FUNFAM); G3DSA:1.25.40.730:FF:000002 (FUNFAM); G3DSA:1.25.40.10:FF:000686 (FUNFAM); G3DSA:1.25.40.10:FF:000005 (FUNFAM); G3DSA:1.25.40.10:FF:000002 (FUNFAM); G3DSA:1.25.40.730 (GENE3D); PF13838 (PFAM); IPR016341 (PIRSF); IPR000547 (PFAM); IPR011990 (G3DSA:1.25.40.GENE3D); IPR012331 (G3DSA:1.25.40.GENE3D); PTHR10292 (PANTHER); IPR000547 (PROSITE_PROFILES); IPR000547 (PR…	P:GO:0006810; P:GO:0006886; P:GO:0006897; P:GO:0006898; P:GO:0006900; P:GO:0006996; P:GO:0009987; P:GO:0010324; P:GO:0016043; P:GO:0016050; P:GO:0016192; P:GO:0051179; P:GO:0051234; P:GO:0061024; P:GO:0071840; F:GO:0005488; F:GO:0005515; F:GO:0030276; F:GO:0032051; C:GO:0005622; C:GO:0005737; C:GO:0005773; C:GO:0005794; C:GO:0005886; C:GO:0005911; C:GO:0009507; C:GO:0009536; C:GO:0012505; C:GO:00…	P:transport; P:intracellular protein transport; P:endocytosis; P:receptor-mediated endocytosis; P:vesicle budding from membrane; P:organelle organization; P:cellular process; P:membrane invagination; P:cellular component organization; P:vesicle organization; P:vesicle-mediated transport; P:localization; P:establishment of localization; P:membrane organization; P:cellular component organization or…
[INTERPRO, BLASTED, MAPPED, GO-SLIM]	TRINITY_DN3336_c0_g1_i1	Umi_contig00183	XP_052724925.1 retrovirus-related Pol polyprotein from transposon RE1 [Vigna angularis]	XP_052724925.1	retrovirus-related Pol polyprotein from transposon RE1	Vigna angularis	6682	50	0	60.82	2	P:GO:0006259; F:GO:0003676	P:DNA metabolic process; F:nucleic acid binding	---NA---	---NA---	IPR025724 (PFAM); IPR001584 (PFAM); IPR013103 (PFAM); IPR036397 (G3DSA:3.30.420.GENE3D); mobidb-lite (MOBIDB_LITE); mobidb-lite (MOBIDB_LITE); PTHR11439 (PANTHER); IPR001584 (PROSITE_PROFILES); cd09272 (CDD); IPR043502 (SUPERFAMILY); IPR012337 (SUPERFAMILY)	P:GO:0015074; F:GO:0003676	P:DNA integration; F:nucleic acid binding
[INTERPRO, BLASTED, MAPPED, GO-SLIM]	TRINITY_DN29598_c0_g1_i1	Umi_contig00184	XP_010107246.2 probably inactive leucine-rich repeat receptor-like protein kinase At3g28040 [Morus notabilis]	XP_010107246.2	probably inactive leucine-rich repeat receptor-like protein kinase At3g28040	Morus notabilis	6676	50	0	84.55	8	P:GO:0006810; P:GO:0009987; P:GO:0036211; F:GO:0000166; F:GO:0005215; F:GO:0005515; F:GO:0016301; C:GO:0005886	P:transport; P:cellular process; P:protein modification process; F:nucleotide binding; F:transporter activity; F:protein binding; F:kinase activity; C:plasma membrane	EC:2.7.1	Transferring phosphorus-containing groups	PR00019 (PRINTS); G3DSA:1.10.510.10:FF:000267 (FUNFAM); G3DSA:3.80.10.10:FF:000077 (FUNFAM); G3DSA:3.80.10.10:FF:000413 (FUNFAM); G3DSA:3.80.10.10:FF:000317 (FUNFAM); G3DSA:3.30.200.20:FF:000295 (FUNFAM); IPR032675 (G3DSA:3.80.10.GENE3D); IPR013210 (PFAM); IPR001611 (PFAM); IPR000719 (PFAM); IPR001611 (PFAM); G3DSA:3.30.200.20 (GENE3D); G3DSA:1.10.510.10 (GENE3D); IPR032675 (G3DSA:3.80.10.GENE3D)…	P:GO:0006468; F:GO:0004672; F:GO:0005515; F:GO:0005524	P:protein phosphorylation; F:protein kinase activity; F:protein binding; F:ATP binding
[INTERPRO, BLASTED, MAPPED]	TRINITY_DN4413_c1_g1_i2	Umi_contig00185	XP_010097339.1 FRIGIDA-like protein 3 [Morus notabilis]	XP_010097339.1	FRIGIDA-like protein 3	Morus notabilis	6675	50	4.94091e-52	55.63	10	P:GO:0006468; P:GO:0009058; P:GO:0016310; P:GO:1901566; F:GO:0003824; F:GO:0004672; F:GO:0005524; F:GO:0016301; F:GO:0016740; F:GO:0030170	P:protein phosphorylation; P:biosynthetic process; P:phosphorylation; P:organonitrogen compound biosynthetic process; F:catalytic activity; F:protein kinase activity; F:ATP binding; F:kinase activity; F:transferase activity; F:pyridoxal phosphate binding	---NA---	---NA---	IPR012474 (PFAM); PTHR31791 (PANTHER); SSF57997 (SUPERFAMILY)	no GO terms	no GO terms
[INTERPRO, BLASTED, MAPPED, GO-SLIM]	TRINITY_DN24461_c0_g2_i1	Umi_contig00186	XP_024018531.1 histone acetyltransferase HAC1 [Morus notabilis]	XP_024018531.1	histone acetyltransferase HAC1	Morus notabilis	6668	50	0	83.17	15	P:GO:0007165; P:GO:0016573; P:GO:0045944; F:GO:0003713; F:GO:0003924; F:GO:0004402; F:GO:0005525; F:GO:0008270; F:GO:0008843; F:GO:0031490; C:GO:0000123; C:GO:0005654; C:GO:0005667; C:GO:0016020; C:GO:0140513	P:signal transduction; P:histone acetylation; P:positive regulation of transcription by RNA polymerase II; F:transcription coactivator activity; F:GTPase activity; F:histone acetyltransferase activity; F:GTP binding; F:zinc ion binding; F:endochitinase activity; F:chromatin DNA binding; C:histone acetyltransferase complex; C:nucleoplasm; C:transcription regulator complex; C:membrane; C:nuclear pr…	EC:2.3.1.48; EC:3.2.1.14; EC:3.6.1.15	Histone acetyltransferase; Chitinase; Nucleoside-triphosphate phosphatase	G3DSA:3.30.60.90:FF:000022 (FUNFAM); G3DSA:1.20.1020.10:FF:000003 (FUNFAM); IPR043145 (G3DSA:3.30.60.GENE3D); IPR013083 (G3DSA:3.30.40.GENE3D); IPR043145 (G3DSA:3.30.60.GENE3D); IPR019787 (PFAM); IPR038547 (G3DSA:2.10.110.GENE3D); IPR000197 (PFAM); IPR013178 (PFAM); IPR035898 (G3DSA:1.20.1020.GENE3D); IPR000433 (PFAM); IPR035898 (G3DSA:1.20.1020.GENE3D); mobidb-lite (MOBIDB_LITE); mobidb-lite (MO…	P:GO:0006139; P:GO:0006351; P:GO:0006355; P:GO:0006357; P:GO:0006366; P:GO:0006473; P:GO:0006475; P:GO:0006725; P:GO:0006807; P:GO:0008152; P:GO:0009058; P:GO:0009059; P:GO:0009889; P:GO:0009891; P:GO:0009893; P:GO:0009987; P:GO:0010467; P:GO:0010468; P:GO:0010556; P:GO:0010557; P:GO:0010604; P:GO:0016070; P:GO:0016570; P:GO:0016573; P:GO:0018130; P:GO:0018193; P:GO:0018205; P:GO:0018393; P:GO:00…	P:nucleobase-containing compound metabolic process; P:DNA-templated transcription; P:regulation of DNA-templated transcription; P:regulation of transcription by RNA polymerase II; P:transcription by RNA polymerase II; P:protein acetylation; P:internal protein amino acid acetylation; P:cellular aromatic compound metabolic process; P:nitrogen compound metabolic process; P:metabolic process; P:biosy…
[INTERPRO, BLASTED, MAPPED, GO-SLIM]	TRINITY_DN6638_c1_g1_i1	Umi_contig00187	XP_010087548.1 rRNA biogenesis protein RRP5 isoform X1 [Morus notabilis]	XP_010087548.1	rRNA biogenesis protein RRP5 isoform X1	Morus notabilis	6666	50	0	81.63	6	P:GO:0006364; F:GO:0003723; F:GO:0005515; C:GO:0016020; C:GO:0032040; C:GO:0034455	P:rRNA processing; F:RNA binding; F:protein binding; C:membrane; C:small-subunit processome; C:t-UTP complex	---NA---	---NA---	G3DSA:2.40.50.140:FF:000155 (FUNFAM); G3DSA:2.40.50.140:FF:000159 (FUNFAM); G3DSA:1.25.40.10:FF:000065 (FUNFAM); G3DSA:2.40.50.140:FF:000159 (FUNFAM); G3DSA:2.40.50.140:FF:000263 (FUNFAM); IPR012340 (G3DSA:2.40.50.GENE3D); IPR011990 (G3DSA:1.25.40.GENE3D); IPR003029 (PFAM); IPR012340 (G3DSA:2.40.50.GENE3D); IPR008847 (PFAM); IPR012340 (G3DSA:2.40.50.GENE3D); IPR012340 (G3DSA:2.40.50.GENE3D); mobi…	P:GO:0006364; P:GO:0006396; F:GO:0003676; F:GO:0003723; F:GO:0005488; F:GO:0005515; F:GO:0097159; F:GO:1901363; C:GO:0005622; C:GO:0005634; C:GO:0005730; C:GO:0016020; C:GO:0030684; C:GO:0031974; C:GO:0031981; C:GO:0032040; C:GO:0032991; C:GO:0034455; C:GO:0043226; C:GO:0043227; C:GO:0043228; C:GO:0043229; C:GO:0043231; C:GO:0043232; C:GO:0043233; C:GO:0070013; C:GO:0110165; C:GO:0140513; C:GO:19…	P:rRNA processing; P:RNA processing; F:nucleic acid binding; F:RNA binding; F:binding; F:protein binding; F:organic cyclic compound binding; F:heterocyclic compound binding; C:intracellular anatomical structure; C:nucleus; C:nucleolus; C:membrane; C:preribosome; C:membrane-enclosed lumen; C:nuclear lumen; C:small-subunit processome; C:protein-containing complex; C:t-UTP complex; C:organelle; C:me…
[INTERPRO, BLASTED, MAPPED, GO-SLIM]	TRINITY_DN1152_c0_g1_i6	Umi_contig00188	XP_048318163.1 alpha-glucan water dikinase, chloroplastic [Ziziphus jujuba var. spinosa]	XP_048318163.1	alpha-glucan water dikinase, chloroplastic	Ziziphus jujuba var. spinosa	6649	50	0	91.88	4	P:GO:0008152; P:GO:0009987; F:GO:0000166; F:GO:0016301	P:metabolic process; P:cellular process; F:nucleotide binding; F:kinase activity	EC:2.7	Transferring phosphorus-containing groups	G3DSA:3.30.1490.20:FF:000033 (FUNFAM); IPR013815 (G3DSA:3.30.1490.GENE3D); G3DSA:3.30.470.20 (GENE3D); IPR002192 (PFAM); IPR013815 (G3DSA:3.30.1490.GENE3D); PTHR46999 (PANTHER); SSF56059 (SUPERFAMILY)	P:GO:0016310; F:GO:0005524; F:GO:0016301	P:phosphorylation; F:ATP binding; F:kinase activity
[INTERPRO, BLASTED, MAPPED, GO-SLIM]	TRINITY_DN10808_c0_g1_i6	Umi_contig00189	XP_024928312.1 paired amphipathic helix protein Sin3-like 2 [Ziziphus jujuba var. spinosa]	XP_024928312.1	paired amphipathic helix protein Sin3-like 2	Ziziphus jujuba var. spinosa	6642	50	0	80.67	6	P:GO:0000122; P:GO:0016575; F:GO:0003714; C:GO:0000118; C:GO:0000785; C:GO:0016020	P:negative regulation of transcription by RNA polymerase II; P:histone deacetylation; F:transcription corepressor activity; C:histone deacetylase complex; C:chromatin; C:membrane	---NA---	---NA---	G3DSA:1.20.1160.11:FF:000001 (FUNFAM); G3DSA:1.20.1160.11:FF:000002 (FUNFAM); G3DSA:1.20.1160.11:FF:000003 (FUNFAM); IPR036600 (G3DSA:1.20.1160.GENE3D); IPR013194 (PFAM); IPR003822 (PFAM); IPR036600 (G3DSA:1.20.1160.GENE3D); IPR031693 (PFAM); IPR036600 (G3DSA:1.20.1160.GENE3D); mobidb-lite (MOBIDB_LITE); mobidb-lite (MOBIDB_LITE); mobidb-lite (MOBIDB_LITE); mobidb-lite (MOBIDB_LITE); mobidb-lite …	P:GO:0000122; P:GO:0006139; P:GO:0006351; P:GO:0006355; P:GO:0006357; P:GO:0006366; P:GO:0006476; P:GO:0006725; P:GO:0006807; P:GO:0008152; P:GO:0009058; P:GO:0009059; P:GO:0009889; P:GO:0009890; P:GO:0009892; P:GO:0009987; P:GO:0010467; P:GO:0010468; P:GO:0010556; P:GO:0010558; P:GO:0010605; P:GO:0016070; P:GO:0016570; P:GO:0016575; P:GO:0018130; P:GO:0019219; P:GO:0019222; P:GO:0019438; P:GO:00…	P:negative regulation of transcription by RNA polymerase II; P:nucleobase-containing compound metabolic process; P:DNA-templated transcription; P:regulation of DNA-templated transcription; P:regulation of transcription by RNA polymerase II; P:transcription by RNA polymerase II; P:protein deacetylation; P:cellular aromatic compound metabolic process; P:nitrogen compound metabolic process; P:metabo…
[INTERPRO, BLASTED, MAPPED, GO-SLIM]	TRINITY_DN55256_c0_g1_i1	Umi_contig00190	XP_030499529.1 callose synthase 5 [Cannabis sativa]	XP_030499529.1	callose synthase 5	Cannabis sativa	6641	50	0	92.97	6	P:GO:0006075; P:GO:0034219; F:GO:0003843; F:GO:0042302; F:GO:0051119; C:GO:0000148	P:(1->3)-beta-D-glucan biosynthetic process; P:carbohydrate transmembrane transport; F:1,3-beta-D-glucan synthase activity; F:structural constituent of cuticle; F:sugar transmembrane transporter activity; C:1,3-beta-D-glucan synthase complex	EC:2.4.1.34	1,3-beta-glucan synthase	G3DSA:1.25.40.270:FF:000002 (FUNFAM); IPR026899 (PFAM); IPR023175 (G3DSA:1.25.40.GENE3D); IPR003440 (PFAM); IPR039431 (PFAM); PTHR12741 (PANTHER)	P:GO:0006075; F:GO:0003824; F:GO:0003843; F:GO:0016740; F:GO:0016757; F:GO:0016758; F:GO:0046527; C:GO:0000148; C:GO:0005886; C:GO:0016020; C:GO:0071944; C:GO:0110165	P:(1->3)-beta-D-glucan biosynthetic process; F:catalytic activity; F:1,3-beta-D-glucan synthase activity; F:transferase activity; F:glycosyltransferase activity; F:hexosyltransferase activity; F:glucosyltransferase activity; C:1,3-beta-D-glucan synthase complex; C:plasma membrane; C:membrane; C:cell periphery; C:cellular anatomical entity
[INTERPRO, BLASTED, MAPPED, GO-SLIM]	TRINITY_DN4415_c0_g1_i2	Umi_contig00191	XP_024928478.2 protein FAR1-RELATED SEQUENCE 2-like isoform X1 [Ziziphus jujuba var. spinosa]	XP_024928478.2	protein FAR1-RELATED SEQUENCE 2-like isoform X1	Ziziphus jujuba var. spinosa	6636	50	0	77.11	3	P:GO:0006139; P:GO:0009058; F:GO:0005488	P:nucleobase-containing compound metabolic process; P:biosynthetic process; F:binding	---NA---	---NA---	IPR018289 (PFAM); IPR007527 (PFAM); IPR004330 (PFAM); mobidb-lite (MOBIDB_LITE); IPR031052 (PANTHER); IPR007527 (PROSITE_PROFILES)	P:GO:0006355; F:GO:0008270	P:regulation of DNA-templated transcription; F:zinc ion binding
[INTERPRO, BLASTED, MAPPED, GO-SLIM]	TRINITY_DN928_c0_g1_i2	Umi_contig00192	XP_010097541.1 pentatricopeptide repeat-containing protein At5g14770, mitochondrial [Morus notabilis]	XP_010097541.1	pentatricopeptide repeat-containing protein At5g14770, mitochondrial	Morus notabilis	6634	50	0	80.31	3	P:GO:0036211; F:GO:0005515; F:GO:0016740	P:protein modification process; F:protein binding; F:transferase activity	EC:2.3.2	Acyltransferases	IPR002885 (NCBIFAM); IPR002885 (PFAM); IPR002885 (PFAM); IPR011990 (G3DSA:1.25.40.GENE3D); IPR002885 (PFAM); IPR011990 (G3DSA:1.25.40.GENE3D); IPR011990 (G3DSA:1.25.40.GENE3D); IPR011990 (G3DSA:1.25.40.GENE3D); IPR002885 (PFAM); PTHR47932 (PANTHER); IPR002885 (PROSITE_PROFILES); IPR002885 (PROSITE_PROFILES); IPR002885 (PROSITE_PROFILES); IPR002885 (PROSITE_PROFILES); IPR002885 (PROSITE_PROFILES);…	F:GO:0005515	F:protein binding
[INTERPRO, BLASTED, MAPPED, GO-SLIM]	TRINITY_DN4147_c0_g1_i4	Umi_contig00193	XP_024032019.1 mediator of RNA polymerase II transcription subunit 13 [Morus notabilis]	XP_024032019.1	mediator of RNA polymerase II transcription subunit 13	Morus notabilis	6632	50	0	82.35	5	P:GO:0006357; F:GO:0003712; C:GO:0016020; C:GO:0016592; C:GO:0070847	P:regulation of transcription by RNA polymerase II; F:transcription coregulator activity; C:membrane; C:mediator complex; C:core mediator complex	---NA---	---NA---	IPR021643 (PFAM); IPR041285 (PFAM); IPR009401 (PFAM); mobidb-lite (MOBIDB_LITE); mobidb-lite (MOBIDB_LITE); mobidb-lite (MOBIDB_LITE); mobidb-lite (MOBIDB_LITE); mobidb-lite (MOBIDB_LITE); mobidb-lite (MOBIDB_LITE); PTHR48249 (PANTHER)	P:GO:0006139; P:GO:0006351; P:GO:0006355; P:GO:0006357; P:GO:0006366; P:GO:0006725; P:GO:0006807; P:GO:0008152; P:GO:0009058; P:GO:0009059; P:GO:0009889; P:GO:0009987; P:GO:0010467; P:GO:0010468; P:GO:0010556; P:GO:0016070; P:GO:0018130; P:GO:0019219; P:GO:0019222; P:GO:0019438; P:GO:0031323; P:GO:0031326; P:GO:0032774; P:GO:0034641; P:GO:0034645; P:GO:0034654; P:GO:0043170; P:GO:0044237; P:GO:00…	P:nucleobase-containing compound metabolic process; P:DNA-templated transcription; P:regulation of DNA-templated transcription; P:regulation of transcription by RNA polymerase II; P:transcription by RNA polymerase II; P:cellular aromatic compound metabolic process; P:nitrogen compound metabolic process; P:metabolic process; P:biosynthetic process; P:macromolecule biosynthetic process; P:regulatio…
[INTERPRO, BLASTED, MAPPED, GO-SLIM]	TRINITY_DN1982_c0_g1_i1	Umi_contig00194	XP_048318106.1 protein ESSENTIAL FOR POTEXVIRUS ACCUMULATION 1-like isoform X3 [Ziziphus jujuba var. spinosa]	XP_048318106.1	protein ESSENTIAL FOR POTEXVIRUS ACCUMULATION 1-like isoform X3	Ziziphus jujuba var. spinosa	6623	50	0	68.36	1	F:GO:0005515	F:protein binding	---NA---	---NA---	IPR003169 (PFAM); IPR035445 (G3DSA:3.30.1490.GENE3D); mobidb-lite (MOBIDB_LITE); mobidb-lite (MOBIDB_LITE); mobidb-lite (MOBIDB_LITE); mobidb-lite (MOBIDB_LITE); mobidb-lite (MOBIDB_LITE); mobidb-lite (MOBIDB_LITE); mobidb-lite (MOBIDB_LITE); mobidb-lite (MOBIDB_LITE); mobidb-lite (MOBIDB_LITE); mobidb-lite (MOBIDB_LITE); mobidb-lite (MOBIDB_LITE); mobidb-lite (MOBIDB_LITE); mobidb-lite (MOBIDB_L…	F:GO:0005515	F:protein binding
[INTERPRO, BLASTED, GO-SLIM]	TRINITY_DN8894_c0_g1_i6	Umi_contig00195	XP_030509614.1 glutamate receptor 3.3 [Cannabis sativa]	XP_030509614.1	glutamate receptor 3.3	Cannabis sativa	6619	50	0	88.01	4	F:GO:0015276; F:GO:0015318; F:GO:0038023; C:GO:0005886	F:ligand-gated monoatomic ion channel activity; F:inorganic molecular entity transmembrane transporter activity; F:signaling receptor activity; C:plasma membrane	---NA---	---NA---	PR01176 (PRINTS); G3DSA:3.40.50.2300:FF:000081 (FUNFAM); G3DSA:1.10.287.70:FF:000037 (FUNFAM); G3DSA:3.40.190.10:FF:000175 (FUNFAM); G3DSA:3.40.190.10:FF:000054 (FUNFAM); IPR001828 (PFAM); IPR017103 (PIRSF); G3DSA:1.10.287.70 (GENE3D); IPR001638 (PFAM); G3DSA:3.40.50.2300 (GENE3D); G3DSA:3.40.190.10 (GENE3D); IPR001320 (PFAM); G3DSA:3.40.190.10 (GENE3D); G3DSA:3.40.50.2300 (GENE3D); mobidb-lite (…	F:GO:0005215; F:GO:0005216; F:GO:0015075; F:GO:0015267; F:GO:0015276; F:GO:0015318; F:GO:0022803; F:GO:0022836; F:GO:0022857; F:GO:0038023; F:GO:0060089; C:GO:0005886; C:GO:0016020; C:GO:0071944; C:GO:0110165	F:transporter activity; F:monoatomic ion channel activity; F:monoatomic ion transmembrane transporter activity; F:channel activity; F:ligand-gated monoatomic ion channel activity; F:inorganic molecular entity transmembrane transporter activity; F:passive transmembrane transporter activity; F:gated channel activity; F:transmembrane transporter activity; F:signaling receptor activity; F:molecular t…
[INTERPRO, BLASTED, MAPPED, GO-SLIM]	TRINITY_DN1316_c0_g1_i2	Umi_contig00196	XP_015883740.2 arogenate dehydratase/prephenate dehydratase 1, chloroplastic [Ziziphus jujuba var. spinosa]	XP_015883740.2	arogenate dehydratase/prephenate dehydratase 1, chloroplastic	Ziziphus jujuba var. spinosa	6617	50	1.73913e-116	80.62	4	P:GO:0009094; F:GO:0004664; C:GO:0009507; C:GO:0016020	P:L-phenylalanine biosynthetic process; F:prephenate dehydratase activity; C:chloroplast; C:membrane	EC:4.2.1.51	Prephenate dehydratase	G3DSA:3.40.190.10:FF:000028 (FUNFAM); G3DSA:3.40.190.10 (GENE3D); G3DSA:3.40.190.10 (GENE3D); IPR001086 (PFAM); mobidb-lite (MOBIDB_LITE); PTHR21022 (PANTHER); IPR001086 (PROSITE_PROFILES); cd13631 (CDD); SSF53850 (SUPERFAMILY)	P:GO:0006082; P:GO:0006520; P:GO:0006725; P:GO:0006807; P:GO:0008152; P:GO:0008652; P:GO:0009058; P:GO:0009072; P:GO:0009094; P:GO:0009987; P:GO:0016053; P:GO:0019438; P:GO:0019752; P:GO:0043436; P:GO:0044237; P:GO:0044238; P:GO:0044249; P:GO:0044281; P:GO:0044283; P:GO:0046394; P:GO:0071704; P:GO:1901360; P:GO:1901362; P:GO:1901564; P:GO:1901566; P:GO:1901576; P:GO:1901605; P:GO:1901607; F:GO:00…	P:organic acid metabolic process; P:amino acid metabolic process; P:cellular aromatic compound metabolic process; P:nitrogen compound metabolic process; P:metabolic process; P:amino acid biosynthetic process; P:biosynthetic process; P:aromatic amino acid metabolic process; P:L-phenylalanine biosynthetic process; P:cellular process; P:organic acid biosynthetic process; P:aromatic compound biosynth…
[INTERPRO, BLASTED, MAPPED, GO-SLIM]	TRINITY_DN3077_c0_g1_i9	Umi_contig00197	XP_006857180.1 chaperone protein ClpB3, mitochondrial [Amborella trichopoda]	XP_006857180.1	chaperone protein ClpB3, mitochondrial	Amborella trichopoda	6614	50	0	83.14	4	P:GO:0034605; F:GO:0005524; F:GO:0016887; C:GO:0005737	P:cellular response to heat; F:ATP binding; F:ATP hydrolysis activity; C:cytoplasm	EC:3.6.1.15	Nucleoside-triphosphate phosphatase	G3DSA:3.40.50.300:FF:000010 (FUNFAM); IPR027417 (G3DSA:3.40.50.GENE3D); IPR003959 (PFAM); IPR004176 (PFAM); IPR027417 (G3DSA:3.40.50.GENE3D); IPR036628 (G3DSA:1.10.1780.GENE3D); IPR041546 (PFAM); PTHR11638 (PANTHER); IPR004176 (PROSITE_PROFILES); cd00009 (CDD); IPR027417 (SUPERFAMILY); IPR036628 (SUPERFAMILY)	P:GO:0006950; P:GO:0009266; P:GO:0009408; P:GO:0009628; P:GO:0009987; P:GO:0033554; P:GO:0034605; P:GO:0050896; P:GO:0051716; F:GO:0003824; F:GO:0005524; F:GO:0016462; F:GO:0016787; F:GO:0016817; F:GO:0016818; F:GO:0016887; F:GO:0017111; F:GO:0140657; C:GO:0005622; C:GO:0005737; C:GO:0110165	P:response to stress; P:response to temperature stimulus; P:response to heat; P:response to abiotic stimulus; P:cellular process; P:cellular response to stress; P:cellular response to heat; P:response to stimulus; P:cellular response to stimulus; F:catalytic activity; F:ATP binding; F:pyrophosphatase activity; F:hydrolase activity; F:hydrolase activity, acting on acid anhydrides; F:hydrolase acti…
[INTERPRO, BLASTED, MAPPED, GO-SLIM]	TRINITY_DN2904_c0_g1_i3	Umi_contig00198	XP_010092242.1 chloride channel protein CLC-f isoform X1 [Morus notabilis]	XP_010092242.1	chloride channel protein CLC-f isoform X1	Morus notabilis	6600	50	0	85.52	7	P:GO:0006821; P:GO:0055085; F:GO:0005247; C:GO:0005773; C:GO:0005794; C:GO:0005886; C:GO:0009507	P:chloride transport; P:transmembrane transport; F:voltage-gated chloride channel activity; C:vacuole; C:Golgi apparatus; C:plasma membrane; C:chloroplast	---NA---	---NA---	IPR001807 (PRINTS); G3DSA:1.10.3080.10:FF:000008 (FUNFAM); G3DSA:3.10.580.10:FF:000031 (FUNFAM); G3DSA:1.10.3080.10 (GENE3D); IPR001807 (PFAM); IPR046342 (G3DSA:3.10.580.GENE3D); IPR000644 (PFAM); mobidb-lite (MOBIDB_LITE); mobidb-lite (MOBIDB_LITE); mobidb-lite (MOBIDB_LITE); PTHR43427 (PANTHER); IPR000644 (PROSITE_PROFILES); cd00400 (CDD); cd04592 (CDD); IPR014743 (SUPERFAMILY); IPR046342 (SUPE…	P:GO:0006821; P:GO:0055085; F:GO:0005247; C:GO:0005622; C:GO:0005737; C:GO:0005773; C:GO:0005794; C:GO:0005886; C:GO:0009507; C:GO:0009536; C:GO:0012505; C:GO:0016020; C:GO:0043226; C:GO:0043227; C:GO:0043229; C:GO:0043231; C:GO:0071944; C:GO:0110165	P:chloride transport; P:transmembrane transport; F:voltage-gated chloride channel activity; C:intracellular anatomical structure; C:cytoplasm; C:vacuole; C:Golgi apparatus; C:plasma membrane; C:chloroplast; C:plastid; C:endomembrane system; C:membrane; C:organelle; C:membrane-bounded organelle; C:intracellular organelle; C:intracellular membrane-bounded organelle; C:cell periphery; C:cellular ana…
[INTERPRO, BLASTED, MAPPED, GO-SLIM]	TRINITY_DN720_c0_g1_i4	Umi_contig00199	XP_048325830.1 AP3-complex subunit beta-A isoform X1 [Ziziphus jujuba var. spinosa]	XP_048325830.1	AP3-complex subunit beta-A isoform X1	Ziziphus jujuba var. spinosa	6589	50	0	82.55	3	P:GO:0006886; P:GO:0016192; C:GO:0030123	P:intracellular protein transport; P:vesicle-mediated transport; C:AP-3 adaptor complex	---NA---	---NA---	IPR011989 (G3DSA:1.25.10.GENE3D); IPR026740 (PIRSF); IPR029390 (PFAM); IPR002553 (PFAM); mobidb-lite (MOBIDB_LITE); mobidb-lite (MOBIDB_LITE); mobidb-lite (MOBIDB_LITE); mobidb-lite (MOBIDB_LITE); IPR026739 (PANTHER); IPR016024 (SUPERFAMILY)	P:GO:0006810; P:GO:0006886; P:GO:0009987; P:GO:0016192; P:GO:0051179; P:GO:0051234; C:GO:0030117; C:GO:0030123	P:transport; P:intracellular protein transport; P:cellular process; P:vesicle-mediated transport; P:localization; P:establishment of localization; C:membrane coat; C:AP-3 adaptor complex
[INTERPRO, BLASTED, MAPPED, GO-SLIM]	TRINITY_DN11510_c0_g1_i1	Umi_contig00200	XP_048325806.1 protein REDUCED CHLOROPLAST COVERAGE 2 [Ziziphus jujuba var. spinosa]	XP_048325806.1	protein REDUCED CHLOROPLAST COVERAGE 2	Ziziphus jujuba var. spinosa	6581	50	0	81.19	4	P:GO:0006996; F:GO:0005515; F:GO:0016787; C:GO:0005737	P:organelle organization; F:protein binding; F:hydrolase activity; C:cytoplasm	EC:3	Hydrolases	G3DSA:1.25.40.10:FF:000024 (FUNFAM); PF13424 (PFAM); IPR011990 (G3DSA:1.25.40.GENE3D); IPR033646 (PFAM); IPR028275 (PFAM); mobidb-lite (MOBIDB_LITE); mobidb-lite (MOBIDB_LITE); mobidb-lite (MOBIDB_LITE); mobidb-lite (MOBIDB_LITE); mobidb-lite (MOBIDB_LITE); mobidb-lite (MOBIDB_LITE); mobidb-lite (MOBIDB_LITE); mobidb-lite (MOBIDB_LITE); mobidb-lite (MOBIDB_LITE); mobidb-lite (MOBIDB_LITE); mobidb…	P:GO:0006996; F:GO:0005515; C:GO:0005622; C:GO:0005737; C:GO:0110165	P:organelle organization; F:protein binding; C:intracellular anatomical structure; C:cytoplasm; C:cellular anatomical entity
[INTERPRO, BLASTED, MAPPED, GO-SLIM]	TRINITY_DN1437_c0_g1_i2	Umi_contig00201	XP_015886981.1 protein FAR1-RELATED SEQUENCE 5-like [Ziziphus jujuba var. spinosa]	XP_015886981.1	protein FAR1-RELATED SEQUENCE 5-like	Ziziphus jujuba var. spinosa	6581	50	3.9644e-92	83.88	1	F:GO:0005515	F:protein binding	---NA---	---NA---	IPR004330 (PFAM); PTHR46328 (PANTHER)	no GO terms	no GO terms
[INTERPRO, BLASTED, MAPPED, GO-SLIM]	TRINITY_DN2958_c2_g2_i1	Umi_contig00202	YP_009486122.1 RNA polymerase beta subunit (chloroplast) [Ulmus chenmoui]	YP_009486122.1	RNA polymerase beta subunit (chloroplast)	Ulmus chenmoui	6575	50	0	98.09	4	P:GO:0006351; F:GO:0003677; F:GO:0003899; F:GO:0032549	P:DNA-templated transcription; F:DNA binding; F:DNA-directed 5'-3' RNA polymerase activity; F:ribonucleoside binding	EC:2.7.7.6	DNA-directed RNA polymerase	G3DSA:3.90.1110.10:FF:000009 (FUNFAM); IPR007641 (PFAM); IPR014724 (G3DSA:2.40.50.GENE3D); IPR042107 (G3DSA:2.30.150.GENE3D); G3DSA:3.90.1800.10 (GENE3D); IPR007644 (PFAM); IPR007642 (PFAM); IPR037034 (G3DSA:3.90.1110.GENE3D); IPR037033 (G3DSA:2.40.270.GENE3D); IPR007120 (PFAM); IPR037033 (G3DSA:2.40.270.GENE3D); G3DSA:2.40.50.100 (GENE3D); G3DSA:3.90.1100.10 (GENE3D); IPR007645 (PFAM); IPR015712…	P:GO:0006351; F:GO:0003677; F:GO:0003824; F:GO:0003899; F:GO:0016740; F:GO:0016772; F:GO:0016779; F:GO:0032549; F:GO:0140098; F:GO:0140640	P:DNA-templated transcription; F:DNA binding; F:catalytic activity; F:DNA-directed 5'-3' RNA polymerase activity; F:transferase activity; F:transferase activity, transferring phosphorus-containing groups; F:nucleotidyltransferase activity; F:ribonucleoside binding; F:catalytic activity, acting on RNA; F:catalytic activity, acting on a nucleic acid
[INTERPRO, BLASTED, MAPPED, GO-SLIM]	TRINITY_DN1469_c0_g1_i6	Umi_contig00203	XP_021821613.1 pre-mRNA-processing protein 40A isoform X1 [Prunus avium]	XP_021821613.1	pre-mRNA-processing protein 40A isoform X1	Prunus avium	6558	50	0	79.45	8	P:GO:0045292; F:GO:0003677; F:GO:0003723; F:GO:0005515; C:GO:0005685; C:GO:0005686; C:GO:0016020; C:GO:0071004	P:mRNA cis splicing, via spliceosome; F:DNA binding; F:RNA binding; F:protein binding; C:U1 snRNP; C:U2 snRNP; C:membrane; C:U2-type prespliceosome	---NA---	---NA---	G3DSA:1.10.10.440:FF:000019 (FUNFAM); G3DSA:1.10.10.440:FF:000026 (FUNFAM); G3DSA:1.10.10.440:FF:000013 (FUNFAM); G3DSA:1.10.10.440:FF:000024 (FUNFAM); G3DSA:1.10.10.440:FF:000022 (FUNFAM); IPR001202 (PFAM); G3DSA:2.20.70.10 (GENE3D); IPR036517 (G3DSA:1.10.10.GENE3D); IPR036517 (G3DSA:1.10.10.GENE3D); IPR002713 (PFAM); G3DSA:2.20.70.10 (GENE3D); IPR036517 (G3DSA:1.10.10.GENE3D); mobidb-lite (MOBI…	P:GO:0000375; P:GO:0000377; P:GO:0000398; P:GO:0006139; P:GO:0006396; P:GO:0006397; P:GO:0006725; P:GO:0006807; P:GO:0008152; P:GO:0008380; P:GO:0009987; P:GO:0010467; P:GO:0016070; P:GO:0016071; P:GO:0034641; P:GO:0043170; P:GO:0044237; P:GO:0044238; P:GO:0045292; P:GO:0046483; P:GO:0071704; P:GO:0090304; P:GO:1901360; F:GO:0003676; F:GO:0003723; F:GO:0005488; F:GO:0005515; F:GO:0097159; F:GO:19…	P:RNA splicing, via transesterification reactions; P:RNA splicing, via transesterification reactions with bulged adenosine as nucleophile; P:mRNA splicing, via spliceosome; P:nucleobase-containing compound metabolic process; P:RNA processing; P:mRNA processing; P:cellular aromatic compound metabolic process; P:nitrogen compound metabolic process; P:metabolic process; P:RNA splicing; P:cellular pr…
[INTERPRO, BLASTED, MAPPED, GO-SLIM]	TRINITY_DN23196_c0_g1_i1	Umi_contig00204	XP_030499791.1 WD repeat-containing protein 70 [Cannabis sativa]	XP_030499791.1	WD repeat-containing protein 70	Cannabis sativa	6545	50	0	95.2	10	P:GO:0000729; P:GO:0016574; P:GO:0031056; P:GO:0031396; P:GO:0051052; P:GO:0090305; F:GO:0005515; C:GO:0005634; C:GO:0016020; C:GO:0035861	P:DNA double-strand break processing; P:histone ubiquitination; P:regulation of histone modification; P:regulation of protein ubiquitination; P:regulation of DNA metabolic process; P:nucleic acid phosphodiester bond hydrolysis; F:protein binding; C:nucleus; C:membrane; C:site of double-strand break	---NA---	---NA---	IPR020472 (PRINTS); G3DSA:2.130.10.10:FF:000469 (FUNFAM); G3DSA:2.130.10.10:FF:000245 (FUNFAM); IPR015943 (G3DSA:2.130.10.GENE3D); IPR001680 (PFAM); IPR015943 (G3DSA:2.130.10.GENE3D); mobidb-lite (MOBIDB_LITE); mobidb-lite (MOBIDB_LITE); mobidb-lite (MOBIDB_LITE); mobidb-lite (MOBIDB_LITE); mobidb-lite (MOBIDB_LITE); mobidb-lite (MOBIDB_LITE); PTHR16017 (PANTHER); PS50294 (PROSITE_PROFILES); IPR0…	P:GO:0000729; P:GO:0006139; P:GO:0006259; P:GO:0006281; P:GO:0006302; P:GO:0006725; P:GO:0006807; P:GO:0006950; P:GO:0006974; P:GO:0008152; P:GO:0009987; P:GO:0016567; P:GO:0016570; P:GO:0016574; P:GO:0019219; P:GO:0019222; P:GO:0019538; P:GO:0019538; P:GO:0031056; P:GO:0031323; P:GO:0031396; P:GO:0031399; P:GO:0032446; P:GO:0033554; P:GO:0034641; P:GO:0036211; P:GO:0036211; P:GO:0043170; P:GO:00…	P:DNA double-strand break processing; P:nucleobase-containing compound metabolic process; P:DNA metabolic process; P:DNA repair; P:double-strand break repair; P:cellular aromatic compound metabolic process; P:nitrogen compound metabolic process; P:response to stress; P:DNA damage response; P:metabolic process; P:cellular process; P:protein ubiquitination; P:histone modification; P:histone ubiquit…
[INTERPRO, BLASTED, MAPPED, GO-SLIM]	TRINITY_DN448_c0_g1_i18	Umi_contig00205	XP_048325580.1 dual specificity protein kinase YAK1 homolog isoform X2 [Ziziphus jujuba var. spinosa]	XP_048325580.1	dual specificity protein kinase YAK1 homolog isoform X2	Ziziphus jujuba var. spinosa	6532	50	0	83.95	6	P:GO:0018105; P:GO:0018107; F:GO:0004674; F:GO:0004713; F:GO:0005524; C:GO:0005737	P:peptidyl-serine phosphorylation; P:peptidyl-threonine phosphorylation; F:protein serine/threonine kinase activity; F:protein tyrosine kinase activity; F:ATP binding; C:cytoplasm	EC:2.7.11.1	Non-specific serine/threonine protein kinase	G3DSA:3.30.200.20:FF:000087 (FUNFAM); G3DSA:3.30.200.20 (GENE3D); G3DSA:1.10.510.10 (GENE3D); IPR000719 (PFAM); PIRSR628788-1 (PIRSR); PIRSR620777-50 (PIRSR); PIRSR037014-2 (PIRSR); PIRSR000632-1 (PIRSR); PIRSR000631-1 (PIRSR); PIRSR038172-1 (PIRSR); PIRSR627086-1 (PIRSR); PIRSR500951-1 (PIRSR); PIRSR000551-50 (PIRSR); PIRSR630220-1 (PIRSR); PIRSR000666-1 (PIRSR); PIRSR500947-50 (PIRSR); PIRSR000…	P:GO:0006468; P:GO:0006793; P:GO:0006796; P:GO:0006807; P:GO:0008152; P:GO:0009987; P:GO:0016310; P:GO:0018105; P:GO:0018107; P:GO:0018193; P:GO:0018209; P:GO:0019538; P:GO:0019538; P:GO:0036211; P:GO:0036211; P:GO:0043170; P:GO:0043412; P:GO:0044237; P:GO:0044238; P:GO:0044260; P:GO:0071704; P:GO:1901564; F:GO:0003824; F:GO:0004672; F:GO:0004674; F:GO:0004713; F:GO:0005524; F:GO:0016301; F:GO:00…	P:protein phosphorylation; P:phosphorus metabolic process; P:phosphate-containing compound metabolic process; P:nitrogen compound metabolic process; P:metabolic process; P:cellular process; P:phosphorylation; P:peptidyl-serine phosphorylation; P:peptidyl-threonine phosphorylation; P:peptidyl-amino acid modification; P:peptidyl-serine modification; P:protein metabolic process; P:protein metabolic …
[INTERPRO, BLASTED, MAPPED, GO-SLIM]	TRINITY_DN8184_c0_g1_i4	Umi_contig00206	XP_030507280.1 protein ACCUMULATION AND REPLICATION OF CHLOROPLASTS 6, chloroplastic [Cannabis sativa]	XP_030507280.1	protein ACCUMULATION AND REPLICATION OF CHLOROPLASTS 6, chloroplastic	Cannabis sativa	6491	50	0	82.91	2	P:GO:0010020; C:GO:0009706	P:chloroplast fission; C:chloroplast inner membrane	---NA---	---NA---	IPR025344 (PFAM); IPR036869 (G3DSA:1.10.287.GENE3D); mobidb-lite (MOBIDB_LITE); IPR044685 (PANTHER); IPR036869 (SUPERFAMILY)	P:GO:0006996; P:GO:0009657; P:GO:0009658; P:GO:0009987; P:GO:0010020; P:GO:0016043; P:GO:0048285; P:GO:0071840; C:GO:0005622; C:GO:0005737; C:GO:0009507; C:GO:0009526; C:GO:0009536; C:GO:0009706; C:GO:0009941; C:GO:0016020; C:GO:0016020; C:GO:0019866; C:GO:0031090; C:GO:0031224; C:GO:0031300; C:GO:0031301; C:GO:0031967; C:GO:0031969; C:GO:0031975; C:GO:0042170; C:GO:0043226; C:GO:0043227; C:GO:00…	P:organelle organization; P:plastid organization; P:chloroplast organization; P:cellular process; P:chloroplast fission; P:cellular component organization; P:organelle fission; P:cellular component organization or biogenesis; C:intracellular anatomical structure; C:cytoplasm; C:chloroplast; C:plastid envelope; C:plastid; C:chloroplast inner membrane; C:chloroplast envelope; C:membrane; C:membrane…
[INTERPRO, BLASTED, MAPPED, GO-SLIM]	TRINITY_DN595_c0_g1_i8	Umi_contig00207	XP_016650142.1 zinc finger C3H1 domain-containing protein isoform X1 [Prunus mume]	XP_016650142.1	zinc finger C3H1 domain-containing protein isoform X1	Prunus mume	6485	50	0	67.09	4	F:GO:0005515; C:GO:0000178; C:GO:0005634; C:GO:0016020	F:protein binding; C:exosome (RNase complex); C:nucleus; C:membrane	---NA---	---NA---	IPR019607 (PFAM); mobidb-lite (MOBIDB_LITE); mobidb-lite (MOBIDB_LITE); mobidb-lite (MOBIDB_LITE); mobidb-lite (MOBIDB_LITE); mobidb-lite (MOBIDB_LITE); mobidb-lite (MOBIDB_LITE); mobidb-lite (MOBIDB_LITE); mobidb-lite (MOBIDB_LITE); mobidb-lite (MOBIDB_LITE); IPR039278 (PANTHER); IPR011990 (SUPERFAMILY)	F:GO:0005515; C:GO:0000178; C:GO:0005622; C:GO:0005634; C:GO:0016020; C:GO:0032991; C:GO:0043226; C:GO:0043227; C:GO:0043229; C:GO:0043231; C:GO:0110165; C:GO:1902494	F:protein binding; C:exosome (RNase complex); C:intracellular anatomical structure; C:nucleus; C:membrane; C:protein-containing complex; C:organelle; C:membrane-bounded organelle; C:intracellular organelle; C:intracellular membrane-bounded organelle; C:cellular anatomical entity; C:catalytic complex
[INTERPRO, BLASTED, MAPPED, GO-SLIM]	TRINITY_DN9770_c0_g1_i8	Umi_contig00208	XP_030500620.1 kinesin-like protein KIN-14J isoform X1 [Cannabis sativa]	XP_030500620.1	kinesin-like protein KIN-14J isoform X1	Cannabis sativa	6484	50	0	82.08	4	P:GO:0007018; F:GO:0003777; F:GO:0005524; F:GO:0008017	P:microtubule-based movement; F:microtubule motor activity; F:ATP binding; F:microtubule binding	---NA---	---NA---	IPR001752 (PRINTS); G3DSA:3.40.850.10:FF:000044 (FUNFAM); IPR001752 (PFAM); IPR036961 (G3DSA:3.40.850.GENE3D); IPR036872 (G3DSA:1.10.418.GENE3D); IPR001715 (PFAM); IPR027640 (PANTHER); IPR001715 (PROSITE_PROFILES); IPR001752 (PROSITE_PROFILES); IPR027417 (SUPERFAMILY); IPR036872 (SUPERFAMILY)	P:GO:0007018; F:GO:0003777; F:GO:0005515; F:GO:0005524; F:GO:0008017	P:microtubule-based movement; F:microtubule motor activity; F:protein binding; F:ATP binding; F:microtubule binding
[INTERPRO, BLASTED, MAPPED, GO-SLIM]	TRINITY_DN239_c0_g1_i7	Umi_contig00209	XP_030480983.1 pentatricopeptide repeat-containing protein At1g03560, mitochondrial [Cannabis sativa]	XP_030480983.1	pentatricopeptide repeat-containing protein At1g03560, mitochondrial	Cannabis sativa	6483	50	0	86.05	2	F:GO:0005515; C:GO:0005576	F:protein binding; C:extracellular region	---NA---	---NA---	IPR002885 (PFAM); IPR011990 (G3DSA:1.25.40.GENE3D); IPR002885 (PFAM); IPR002885 (PFAM); IPR011990 (G3DSA:1.25.40.GENE3D); IPR002885 (NCBIFAM); PTHR47933 (PANTHER); IPR002885 (PROSITE_PROFILES); IPR002885 (PROSITE_PROFILES); IPR002885 (PROSITE_PROFILES); IPR002885 (PROSITE_PROFILES); IPR002885 (PROSITE_PROFILES); IPR002885 (PROSITE_PROFILES); IPR002885 (PROSITE_PROFILES); IPR002885 (PROSITE_PROFIL…	F:GO:0005515	F:protein binding
[INTERPRO, BLASTED, GO-SLIM]	TRINITY_DN1115_c0_g1_i6	Umi_contig00210	XP_030492318.1 uncharacterized protein LOC115708241 isoform X2 [Cannabis sativa]	XP_030492318.1	uncharacterized protein LOC115708241 isoform X2	Cannabis sativa	6482	50	0	56.19	5	P:GO:0000077; P:GO:0045944; F:GO:0042393; C:GO:0005634; C:GO:0016020	P:DNA damage checkpoint signaling; P:positive regulation of transcription by RNA polymerase II; F:histone binding; C:nucleus; C:membrane	---NA---	---NA---	IPR036420 (G3DSA:3.40.50.GENE3D); IPR047252 (PANTHER); IPR001357 (PROSITE_PROFILES); IPR036420 (SUPERFAMILY)	P:GO:0000075; P:GO:0000077; P:GO:0006139; P:GO:0006351; P:GO:0006355; P:GO:0006357; P:GO:0006366; P:GO:0006725; P:GO:0006807; P:GO:0006950; P:GO:0006974; P:GO:0007049; P:GO:0007154; P:GO:0007165; P:GO:0008152; P:GO:0009058; P:GO:0009059; P:GO:0009889; P:GO:0009891; P:GO:0009893; P:GO:0009987; P:GO:0010467; P:GO:0010468; P:GO:0010556; P:GO:0010557; P:GO:0010564; P:GO:0010604; P:GO:0010948; P:GO:00…	P:cell cycle checkpoint signaling; P:DNA damage checkpoint signaling; P:nucleobase-containing compound metabolic process; P:DNA-templated transcription; P:regulation of DNA-templated transcription; P:regulation of transcription by RNA polymerase II; P:transcription by RNA polymerase II; P:cellular aromatic compound metabolic process; P:nitrogen compound metabolic process; P:response to stress; P:…
[INTERPRO, BLASTED, MAPPED, GO-SLIM]	TRINITY_DN2171_c1_g1_i11	Umi_contig00211	XP_034209209.1 aquaporin NIP6-1 isoform X2 [Prunus dulcis]	XP_034209209.1	aquaporin NIP6-1 isoform X2	Prunus dulcis	6477	50	1.63381e-78	91.31	4	P:GO:0006810; P:GO:0009987; F:GO:0005215; C:GO:0016020	P:transport; P:cellular process; F:transporter activity; C:membrane	---NA---	---NA---	IPR023271 (G3DSA:1.20.1080.GENE3D); IPR000425 (PFAM); IPR034294 (PANTHER); IPR023271 (SUPERFAMILY)	P:GO:0055085; F:GO:0015267; C:GO:0016020	P:transmembrane transport; F:channel activity; C:membrane
[INTERPRO, BLASTED, MAPPED, GO-SLIM]	TRINITY_DN24494_c0_g1_i1	Umi_contig00212	XP_048334819.1 ubiquitin-like domain-containing protein CIP73 isoform X4 [Ziziphus jujuba var. spinosa]	XP_048334819.1	ubiquitin-like domain-containing protein CIP73 isoform X4	Ziziphus jujuba var. spinosa	6476	50	0	75.12	6	P:GO:0030433; P:GO:0044248; F:GO:0031593; F:GO:0051787; C:GO:0005829; C:GO:0032991	P:ubiquitin-dependent ERAD pathway; P:cellular catabolic process; F:polyubiquitin modification-dependent protein binding; F:misfolded protein binding; C:cytosol; C:protein-containing complex	---NA---	---NA---	IPR019956 (PRINTS); G3DSA:3.10.20.90:FF:000154 (FUNFAM); G3DSA:3.10.20.90 (GENE3D); IPR000626 (PFAM); mobidb-lite (MOBIDB_LITE); mobidb-lite (MOBIDB_LITE); mobidb-lite (MOBIDB_LITE); mobidb-lite (MOBIDB_LITE); mobidb-lite (MOBIDB_LITE); PTHR15204 (PANTHER); IPR000626 (PROSITE_PROFILES); cd17039 (CDD); IPR029071 (SUPERFAMILY)	P:GO:0006508; P:GO:0006511; P:GO:0006807; P:GO:0006950; P:GO:0008152; P:GO:0009056; P:GO:0009057; P:GO:0009987; P:GO:0010033; P:GO:0010243; P:GO:0010498; P:GO:0019538; P:GO:0019538; P:GO:0019941; P:GO:0030163; P:GO:0030163; P:GO:0030433; P:GO:0033554; P:GO:0034976; P:GO:0036503; P:GO:0042221; P:GO:0043161; P:GO:0043170; P:GO:0043632; P:GO:0044237; P:GO:0044238; P:GO:0044248; P:GO:0044260; P:GO:00…	P:proteolysis; P:ubiquitin-dependent protein catabolic process; P:nitrogen compound metabolic process; P:response to stress; P:metabolic process; P:catabolic process; P:macromolecule catabolic process; P:cellular process; P:response to organic substance; P:response to organonitrogen compound; P:proteasomal protein catabolic process; P:protein metabolic process; P:protein metabolic process; P:modi…
[INTERPRO, BLASTED, MAPPED, GO-SLIM]	TRINITY_DN1_c1_g1_i6	Umi_contig00213	XP_052309621.1 retrovirus-related Pol polyprotein from transposon TNT 1-94 [Populus trichocarpa]	XP_052309621.1	retrovirus-related Pol polyprotein from transposon TNT 1-94	Populus trichocarpa	6472	50	0	63.01	2	P:GO:0006259; F:GO:0003676	P:DNA metabolic process; F:nucleic acid binding	---NA---	---NA---	IPR013103 (PFAM); IPR001584 (PFAM); IPR025724 (PFAM); IPR036397 (G3DSA:3.30.420.GENE3D); G3DSA:4.10.60.10 (GENE3D); mobidb-lite (MOBIDB_LITE); mobidb-lite (MOBIDB_LITE); mobidb-lite (MOBIDB_LITE); PTHR11439 (PANTHER); IPR001878 (PROSITE_PROFILES); IPR001584 (PROSITE_PROFILES); cd09272 (CDD); IPR043502 (SUPERFAMILY); IPR036875 (SUPERFAMILY); IPR012337 (SUPERFAMILY)	P:GO:0015074; F:GO:0003676; F:GO:0008270	P:DNA integration; F:nucleic acid binding; F:zinc ion binding
[INTERPRO, BLASTED, MAPPED, GO-SLIM]	TRINITY_DN9587_c0_g1_i2	Umi_contig00214	XP_024021723.1 ABC transporter B family member 2 [Morus notabilis]	XP_024021723.1	ABC transporter B family member 2	Morus notabilis	6464	50	0	89.98	5	P:GO:0055085; F:GO:0005524; F:GO:0016887; F:GO:0140359; C:GO:0005886	P:transmembrane transport; F:ATP binding; F:ATP hydrolysis activity; F:ABC-type transporter activity; C:plasma membrane	EC:7; EC:3.6.1.15	Translocases; Nucleoside-triphosphate phosphatase	G3DSA:3.40.50.300:FF:000205 (FUNFAM); G3DSA:3.40.50.300:FF:000205 (FUNFAM); IPR027417 (G3DSA:3.40.50.GENE3D); IPR003439 (PFAM); IPR003439 (PFAM); IPR011527 (PFAM); IPR036640 (G3DSA:1.20.1560.GENE3D); IPR027417 (G3DSA:3.40.50.GENE3D); IPR039421 (PANTHER); IPR011527 (PROSITE_PROFILES); IPR011527 (PROSITE_PROFILES); IPR003439 (PROSITE_PROFILES); IPR003439 (PROSITE_PROFILES); cd03249 (CDD); cd18578 (…	P:GO:0055085; F:GO:0003824; F:GO:0005215; F:GO:0005524; F:GO:0016462; F:GO:0016787; F:GO:0016817; F:GO:0016818; F:GO:0016887; F:GO:0017111; F:GO:0022804; F:GO:0022857; F:GO:0140359; F:GO:0140657; C:GO:0005886; C:GO:0005886; C:GO:0016020; C:GO:0016020; C:GO:0031224; C:GO:0031226; C:GO:0071944; C:GO:0110165	P:transmembrane transport; F:catalytic activity; F:transporter activity; F:ATP binding; F:pyrophosphatase activity; F:hydrolase activity; F:hydrolase activity, acting on acid anhydrides; F:hydrolase activity, acting on acid anhydrides, in phosphorus-containing anhydrides; F:ATP hydrolysis activity; F:ribonucleoside triphosphate phosphatase activity; F:active transmembrane transporter activity; F:…
[INTERPRO, BLASTED, MAPPED, GO-SLIM]	TRINITY_DN11028_c0_g1_i4	Umi_contig00215	XP_048332216.1 uncharacterized protein LOC107421172 isoform X1 [Ziziphus jujuba var. spinosa]	XP_048332216.1	uncharacterized protein LOC107421172 isoform X1	Ziziphus jujuba var. spinosa	6456	50	0	90.91	1	F:GO:0005515	F:protein binding	---NA---	---NA---	IPR008974 (G3DSA:2.60.210.GENE3D); IPR008974 (G3DSA:2.60.210.GENE3D); IPR002083 (PFAM); mobidb-lite (MOBIDB_LITE); mobidb-lite (MOBIDB_LITE); PTHR47242 (PANTHER); IPR002083 (PROSITE_PROFILES); IPR002083 (PROSITE_PROFILES); IPR002083 (CDD); IPR002083 (CDD); SSF49599 (SUPERFAMILY); SSF49599 (SUPERFAMILY)	F:GO:0005515	F:protein binding
[INTERPRO, BLASTED, MAPPED, GO-SLIM]	TRINITY_DN4031_c0_g1_i2	Umi_contig00216	XP_022865255.1 zinc finger BED domain-containing protein RICESLEEPER 2-like [Olea europaea var. sylvestris]	XP_022865255.1	zinc finger BED domain-containing protein RICESLEEPER 2-like	Olea europaea var. sylvestris	6443	50	0	67.15	1	F:GO:0003677	F:DNA binding	---NA---	---NA---	mobidb-lite (MOBIDB_LITE); mobidb-lite (MOBIDB_LITE); PTHR46481 (PANTHER); IPR003656 (PROSITE_PROFILES); IPR036236 (SUPERFAMILY); SSF140996 (SUPERFAMILY); IPR012337 (SUPERFAMILY)	F:GO:0003677	F:DNA binding
[INTERPRO, BLASTED, MAPPED]	TRINITY_DN13105_c0_g3_i1	Umi_contig00217	XP_017228674.1 PREDICTED: uncharacterized protein LOC108203970 [Daucus carota subsp. sativus]	XP_017228674.1	PREDICTED: uncharacterized protein LOC108203970	Daucus carota subsp. sativus	6431	50	0	55.25	34	P:GO:0000398; P:GO:0006412; P:GO:0006413; P:GO:0006508; P:GO:0008033; P:GO:0030431; P:GO:0043161; P:GO:0045187; P:GO:0046677; P:GO:0051260; P:GO:0055085; P:GO:0071704; P:GO:1990961; F:GO:0000166; F:GO:0003676; F:GO:0003743; F:GO:0003924; F:GO:0005524; F:GO:0005525; F:GO:0008233; F:GO:0016787; F:GO:0017022; F:GO:0042626; F:GO:0042803; F:GO:0097602; F:GO:0140359; C:GO:0005634; C:GO:0005681; C:GO:00…	P:mRNA splicing, via spliceosome; P:translation; P:translational initiation; P:proteolysis; P:tRNA processing; P:sleep; P:proteasome-mediated ubiquitin-dependent protein catabolic process; P:regulation of circadian sleep/wake cycle, sleep; P:response to antibiotic; P:protein homooligomerization; P:transmembrane transport; P:organic substance metabolic process; P:xenobiotic detoxification by trans…	---NA---	---NA---	IPR021109 (G3DSA:2.40.70.GENE3D); IPR005162 (PFAM); mobidb-lite (MOBIDB_LITE); mobidb-lite (MOBIDB_LITE); mobidb-lite (MOBIDB_LITE); mobidb-lite (MOBIDB_LITE); mobidb-lite (MOBIDB_LITE); PTHR33240 (PANTHER); cd00303 (CDD)	no GO terms	no GO terms
[INTERPRO, BLASTED, MAPPED]	TRINITY_DN8304_c0_g1_i1	Umi_contig00218	XP_030497600.1 uncharacterized protein LOC115713257 [Cannabis sativa]	XP_030497600.1	uncharacterized protein LOC115713257	Cannabis sativa	6420	50	0	55.94	13	P:GO:0031640; P:GO:0042742; P:GO:0045087; P:GO:0050830; P:GO:0050832; P:GO:0051673; F:GO:0003677; F:GO:0030527; F:GO:0046982; C:GO:0000786; C:GO:0005615; C:GO:0005634; C:GO:0005694	P:killing of cells of another organism; P:defense response to bacterium; P:innate immune response; P:defense response to Gram-positive bacterium; P:defense response to fungus; P:perturbation of plasma membrane integrity in another organism; F:DNA binding; F:structural constituent of chromatin; F:protein heterodimerization activity; C:nucleosome; C:extracellular space; C:nucleus; C:chromosome	---NA---	---NA---	IPR000477 (PFAM); PTHR33116 (PANTHER)	no GO terms	no GO terms
[INTERPRO, BLASTED, MAPPED, GO-SLIM]	TRINITY_DN13069_c0_g1_i5	Umi_contig00219	XP_050944386.1 transposon Tf2-1 polyprotein [Cucumis melo]	XP_050944386.1	transposon Tf2-1 polyprotein	Cucumis melo	6420	50	0	62.54	2	F:GO:0003676; C:GO:0005575	F:nucleic acid binding; C:cellular_component	---NA---	---NA---	IPR005162 (PFAM); G3DSA:4.10.60.10 (GENE3D); PF08284 (PFAM); IPR001878 (PFAM); mobidb-lite (MOBIDB_LITE); mobidb-lite (MOBIDB_LITE); mobidb-lite (MOBIDB_LITE); mobidb-lite (MOBIDB_LITE); PTHR34482 (PANTHER); IPR001878 (PROSITE_PROFILES)	F:GO:0003676; F:GO:0008270	F:nucleic acid binding; F:zinc ion binding
[INTERPRO, BLASTED, MAPPED, GO-SLIM]	TRINITY_DN871_c0_g1_i1	Umi_contig00220	XP_010089791.1 transcription factor LHW [Morus notabilis]	XP_010089791.1	transcription factor LHW	Morus notabilis	6419	50	0	67.86	3	P:GO:0006355; F:GO:0003700; F:GO:0046983	P:regulation of DNA-templated transcription; F:DNA-binding transcription factor activity; F:protein dimerization activity	---NA---	---NA---	mobidb-lite (MOBIDB_LITE); mobidb-lite (MOBIDB_LITE); mobidb-lite (MOBIDB_LITE); IPR043561 (PANTHER); IPR011598 (PROSITE_PROFILES); cd18915 (CDD)	P:GO:0006139; P:GO:0006351; P:GO:0006355; P:GO:0006725; P:GO:0006807; P:GO:0008152; P:GO:0009058; P:GO:0009059; P:GO:0009889; P:GO:0009987; P:GO:0010467; P:GO:0010468; P:GO:0010556; P:GO:0016070; P:GO:0018130; P:GO:0019219; P:GO:0019222; P:GO:0019438; P:GO:0031323; P:GO:0031326; P:GO:0032774; P:GO:0034641; P:GO:0034645; P:GO:0034654; P:GO:0043170; P:GO:0044237; P:GO:0044238; P:GO:0044249; P:GO:00…	P:nucleobase-containing compound metabolic process; P:DNA-templated transcription; P:regulation of DNA-templated transcription; P:cellular aromatic compound metabolic process; P:nitrogen compound metabolic process; P:metabolic process; P:biosynthetic process; P:macromolecule biosynthetic process; P:regulation of biosynthetic process; P:cellular process; P:gene expression; P:regulation of gene exp…
[INTERPRO, BLASTED, MAPPED, GO-SLIM]	TRINITY_DN4708_c0_g2_i1	Umi_contig00221	XP_015886393.2 pentatricopeptide repeat-containing protein At3g09040, mitochondrial [Ziziphus jujuba var. spinosa]	XP_015886393.2	pentatricopeptide repeat-containing protein At3g09040, mitochondrial	Ziziphus jujuba var. spinosa	6417	50	0	82.14	3	P:GO:0006139; F:GO:0003723; F:GO:0005515	P:nucleobase-containing compound metabolic process; F:RNA binding; F:protein binding	---NA---	---NA---	G3DSA:1.25.40.10:FF:000351 (FUNFAM); G3DSA:1.25.40.10:FF:000436 (FUNFAM); G3DSA:1.25.40.10:FF:000073 (FUNFAM); G3DSA:1.25.40.10:FF:000344 (FUNFAM); G3DSA:1.25.40.10:FF:000090 (FUNFAM); IPR002885 (NCBIFAM); IPR011990 (G3DSA:1.25.40.GENE3D); IPR011990 (G3DSA:1.25.40.GENE3D); IPR002885 (PFAM); IPR046848 (PFAM); IPR002885 (PFAM); IPR011990 (G3DSA:1.25.40.GENE3D); IPR046960 (PANTHER); IPR002885 (PROSI…	P:GO:0009451; F:GO:0003723; F:GO:0005515	P:RNA modification; F:RNA binding; F:protein binding
[INTERPRO, BLASTED, MAPPED, GO-SLIM]	TRINITY_DN8_c0_g1_i7	Umi_contig00222	XP_015873821.2 probable sucrose-phosphate synthase 4 [Ziziphus jujuba var. spinosa]	XP_015873821.2	probable sucrose-phosphate synthase 4	Ziziphus jujuba var. spinosa	6413	50	0	85.13	3	P:GO:0005985; F:GO:0016157; F:GO:0046524	P:sucrose metabolic process; F:sucrose synthase activity; F:sucrose-phosphate synthase activity	EC:2.4.1.14; EC:2.4.1.13	Sucrose-phosphate synthase; Sucrose synthase	G3DSA:3.40.50.2000 (GENE3D); IPR000368 (PFAM); IPR001296 (PFAM); IPR012819 (NCBIFAM); G3DSA:3.40.50.2000 (GENE3D); IPR006380 (PFAM); mobidb-lite (MOBIDB_LITE); PTHR46039 (PANTHER); IPR035659 (CDD); cd03800 (CDD); SSF53756 (SUPERFAMILY)	P:GO:0005985; F:GO:0016157; F:GO:0016757; F:GO:0046524	P:sucrose metabolic process; F:sucrose synthase activity; F:glycosyltransferase activity; F:sucrose-phosphate synthase activity
[INTERPRO, BLASTED, MAPPED, GO-SLIM]	TRINITY_DN203_c0_g1_i4	Umi_contig00223	XP_015878277.2 protein timeless homolog [Ziziphus jujuba var. spinosa]	XP_015878277.2	protein timeless homolog	Ziziphus jujuba var. spinosa	6410	50	0	77.65	17	P:GO:0000076; P:GO:0006261; P:GO:0006281; P:GO:0006508; P:GO:0008156; P:GO:0010558; P:GO:0031327; P:GO:0071897; F:GO:0003677; F:GO:0004185; C:GO:0000808; C:GO:0000811; C:GO:0005656; C:GO:0016020; C:GO:0042555; C:GO:0043596; C:GO:0097373	P:DNA replication checkpoint signaling; P:DNA-templated DNA replication; P:DNA repair; P:proteolysis; P:negative regulation of DNA replication; P:negative regulation of macromolecule biosynthetic process; P:negative regulation of cellular biosynthetic process; P:DNA biosynthetic process; F:DNA binding; F:serine-type carboxypeptidase activity; C:origin recognition complex; C:GINS complex; C:nuclea…	EC:3.4.16	Acting on peptide bonds (peptidases)	IPR006906 (PFAM); mobidb-lite (MOBIDB_LITE); mobidb-lite (MOBIDB_LITE); mobidb-lite (MOBIDB_LITE); mobidb-lite (MOBIDB_LITE); mobidb-lite (MOBIDB_LITE); IPR044998 (PANTHER)	P:GO:0000075; P:GO:0000076; P:GO:0006139; P:GO:0006259; P:GO:0006260; P:GO:0006261; P:GO:0006275; P:GO:0006281; P:GO:0006725; P:GO:0006807; P:GO:0006950; P:GO:0006974; P:GO:0007049; P:GO:0007154; P:GO:0007165; P:GO:0008152; P:GO:0008156; P:GO:0009058; P:GO:0009059; P:GO:0009889; P:GO:0009890; P:GO:0009892; P:GO:0009987; P:GO:0010556; P:GO:0010558; P:GO:0010564; P:GO:0010605; P:GO:0010948; P:GO:00…	P:cell cycle checkpoint signaling; P:DNA replication checkpoint signaling; P:nucleobase-containing compound metabolic process; P:DNA metabolic process; P:DNA replication; P:DNA-templated DNA replication; P:regulation of DNA replication; P:DNA repair; P:cellular aromatic compound metabolic process; P:nitrogen compound metabolic process; P:response to stress; P:DNA damage response; P:cell cycle; P:…
[INTERPRO, BLASTED, MAPPED, GO-SLIM]	TRINITY_DN3206_c0_g1_i11	Umi_contig00224	XP_015873466.2 elongation factor-like GTPase 1 isoform X1 [Ziziphus jujuba var. spinosa]	XP_015873466.2	elongation factor-like GTPase 1 isoform X1	Ziziphus jujuba var. spinosa	6408	50	0	88.01	7	P:GO:0042254; P:GO:0140694; F:GO:0003924; F:GO:0005525; F:GO:0043022; C:GO:0005829; C:GO:1990904	P:ribosome biogenesis; P:non-membrane-bounded organelle assembly; F:GTPase activity; F:GTP binding; F:ribosome binding; C:cytosol; C:ribonucleoprotein complex	EC:3.6.1.15	Nucleoside-triphosphate phosphatase	IPR000795 (PRINTS); G3DSA:3.40.50.300:FF:001180 (FUNFAM); G3DSA:3.30.70.240:FF:000006 (FUNFAM); G3DSA:3.90.1430.10:FF:000002 (FUNFAM); G3DSA:3.30.70.870:FF:000002 (FUNFAM); G3DSA:3.30.70.240 (GENE3D); IPR027417 (G3DSA:3.40.50.GENE3D); IPR000795 (PFAM); IPR004161 (PFAM); G3DSA:2.40.30.10 (GENE3D); IPR000640 (PFAM); IPR014721 (G3DSA:3.30.230.GENE3D); G3DSA:3.90.1430.10 (GENE3D); G3DSA:3.30.70.870 (…	P:GO:0006996; P:GO:0016043; P:GO:0022607; P:GO:0022613; P:GO:0042254; P:GO:0044085; P:GO:0070925; P:GO:0071840; P:GO:0140694; F:GO:0003824; F:GO:0003924; F:GO:0005525; F:GO:0016462; F:GO:0016787; F:GO:0016817; F:GO:0016818; F:GO:0017111; F:GO:0043021; F:GO:0043022; F:GO:0044877; C:GO:0005622; C:GO:0005737; C:GO:0005829; C:GO:0032991; C:GO:0110165; C:GO:1990904	P:organelle organization; P:cellular component organization; P:cellular component assembly; P:ribonucleoprotein complex biogenesis; P:ribosome biogenesis; P:cellular component biogenesis; P:organelle assembly; P:cellular component organization or biogenesis; P:non-membrane-bounded organelle assembly; F:catalytic activity; F:GTPase activity; F:GTP binding; F:pyrophosphatase activity; F:hydrolase a…
[INTERPRO, BLASTED, MAPPED, GO-SLIM]	TRINITY_DN2597_c0_g1_i5	Umi_contig00225	XP_030488376.1 pre-mRNA-processing-splicing factor 8A [Cannabis sativa]	XP_030488376.1	pre-mRNA-processing-splicing factor 8A	Cannabis sativa	6405	50	0	99.08	10	P:GO:0000387; F:GO:0005515; F:GO:0008237; F:GO:0017070; F:GO:0030623; F:GO:0036002; C:GO:0000974; C:GO:0005682; C:GO:0016020; C:GO:0071013	P:spliceosomal snRNP assembly; F:protein binding; F:metallopeptidase activity; F:U6 snRNA binding; F:U5 snRNA binding; F:pre-mRNA binding; C:Prp19 complex; C:U5 snRNP; C:membrane; C:catalytic step 2 spliceosome	EC:3.4	Acting on peptide bonds (peptidases)	G3DSA:3.30.420.230:FF:000003 (FUNFAM); G3DSA:1.20.80.40:FF:000001 (FUNFAM); G3DSA:3.40.140.10:FF:000002 (FUNFAM); G3DSA:3.90.1570.40:FF:000001 (FUNFAM); IPR000555 (PFAM); G3DSA:3.40.140.10 (GENE3D); IPR042516 (G3DSA:3.30.43.GENE3D); IPR043173 (G3DSA:1.20.80.GENE3D); IPR019580 (PFAM); IPR019581 (PFAM); IPR012984 (PFAM); IPR021983 (PFAM); G3DSA:3.90.1570.40 (GENE3D); IPR043172 (G3DSA:3.30.420.GENE3…	P:GO:0000375; P:GO:0000377; P:GO:0000387; P:GO:0000398; P:GO:0006139; P:GO:0006396; P:GO:0006397; P:GO:0006725; P:GO:0006807; P:GO:0008152; P:GO:0008380; P:GO:0009987; P:GO:0010467; P:GO:0016043; P:GO:0016070; P:GO:0016071; P:GO:0022607; P:GO:0022613; P:GO:0022618; P:GO:0034641; P:GO:0043170; P:GO:0043933; P:GO:0044085; P:GO:0044237; P:GO:0044238; P:GO:0046483; P:GO:0065003; P:GO:0065003; P:GO:00…	P:RNA splicing, via transesterification reactions; P:RNA splicing, via transesterification reactions with bulged adenosine as nucleophile; P:spliceosomal snRNP assembly; P:mRNA splicing, via spliceosome; P:nucleobase-containing compound metabolic process; P:RNA processing; P:mRNA processing; P:cellular aromatic compound metabolic process; P:nitrogen compound metabolic process; P:metabolic process…
[INTERPRO, BLASTED, MAPPED, GO-SLIM]	TRINITY_DN3177_c0_g1_i11	Umi_contig00226	XP_024026327.1 transcriptional adapter ADA2a isoform X2 [Morus notabilis]	XP_024026327.1	transcriptional adapter ADA2a isoform X2	Morus notabilis	6398	50	2.10185e-167	79.15	12	P:GO:0006338; P:GO:0006357; P:GO:0016573; P:GO:0031056; P:GO:0031325; P:GO:0031401; P:GO:0051276; F:GO:0003682; F:GO:0003713; F:GO:0005515; C:GO:0005634; C:GO:0016020	P:chromatin remodeling; P:regulation of transcription by RNA polymerase II; P:histone acetylation; P:regulation of histone modification; P:positive regulation of cellular metabolic process; P:positive regulation of protein modification process; P:chromosome organization; F:chromatin binding; F:transcription coactivator activity; F:protein binding; C:nucleus; C:membrane	---NA---	---NA---	G3DSA:1.10.10.10:FF:000087 (FUNFAM); IPR036388 (G3DSA:1.10.10.GENE3D); mobidb-lite (MOBIDB_LITE); mobidb-lite (MOBIDB_LITE); mobidb-lite (MOBIDB_LITE); mobidb-lite (MOBIDB_LITE); PTHR12374 (PANTHER); IPR007526 (PROSITE_PROFILES); IPR009057 (SUPERFAMILY)	P:GO:0006139; P:GO:0006325; P:GO:0006338; P:GO:0006351; P:GO:0006355; P:GO:0006357; P:GO:0006366; P:GO:0006473; P:GO:0006475; P:GO:0006725; P:GO:0006807; P:GO:0006996; P:GO:0008152; P:GO:0009058; P:GO:0009059; P:GO:0009889; P:GO:0009893; P:GO:0009987; P:GO:0010467; P:GO:0010468; P:GO:0010556; P:GO:0010604; P:GO:0016043; P:GO:0016070; P:GO:0016570; P:GO:0016573; P:GO:0018130; P:GO:0018193; P:GO:00…	P:nucleobase-containing compound metabolic process; P:chromatin organization; P:chromatin remodeling; P:DNA-templated transcription; P:regulation of DNA-templated transcription; P:regulation of transcription by RNA polymerase II; P:transcription by RNA polymerase II; P:protein acetylation; P:internal protein amino acid acetylation; P:cellular aromatic compound metabolic process; P:nitrogen compou…
[INTERPRO, BLASTED, MAPPED]	TRINITY_DN43592_c0_g1_i1	Umi_contig00227	XP_052724925.1 retrovirus-related Pol polyprotein from transposon RE1 [Vigna angularis]	XP_052724925.1	retrovirus-related Pol polyprotein from transposon RE1	Vigna angularis	6398	50	0	67.65	16	P:GO:0015948; P:GO:0019049; P:GO:0039502; P:GO:0039503; P:GO:0039524; P:GO:0039540; P:GO:0039580; P:GO:0039657; P:GO:0043086; F:GO:0003723; F:GO:0016740; F:GO:0030291; F:GO:0050524; C:GO:0005737; C:GO:0030430; C:GO:0042025	P:methanogenesis; P:mitigation of host antiviral defense response; P:suppression by virus of host type I interferon-mediated signaling pathway; P:suppression by virus of host innate immune response; P:suppression by virus of host mRNA processing; P:suppression by virus of host viral-induced cytoplasmic pattern recognition receptor signaling pathway via inhibition of host RIG-I activity; P:suppres…	---NA---	---NA---	no IPS match	no IPS match	no IPS match
[INTERPRO, BLASTED, MAPPED, GO-SLIM]	TRINITY_DN3345_c0_g2_i2	Umi_contig00228	XP_024027673.1 acetyl-CoA carboxylase 1 isoform X1 [Morus notabilis]	XP_024027673.1	acetyl-CoA carboxylase 1 isoform X1	Morus notabilis	6375	50	0	93.5	5	P:GO:0006629; P:GO:0009058; P:GO:0009987; F:GO:0000166; F:GO:0003824	P:lipid metabolic process; P:biosynthetic process; P:cellular process; F:nucleotide binding; F:catalytic activity	EC:6.4.1.2	Acetyl-CoA carboxylase	G3DSA:2.40.50.100:FF:000005 (FUNFAM); G3DSA:3.30.470.20 (GENE3D); IPR000089 (PFAM); IPR005482 (PFAM); IPR013537 (PFAM); G3DSA:2.40.50.100 (GENE3D); PTHR45728 (PANTHER); IPR011764 (PROSITE_PROFILES); IPR000089 (PROSITE_PROFILES); cd06850 (CDD); IPR011053 (SUPERFAMILY); IPR011054 (SUPERFAMILY)	P:GO:0006633; F:GO:0003989; F:GO:0005524	P:fatty acid biosynthetic process; F:acetyl-CoA carboxylase activity; F:ATP binding
[INTERPRO, BLASTED, MAPPED, GO-SLIM]	TRINITY_DN386_c0_g1_i4	Umi_contig00229	XP_015881150.2 CSC1-like protein At3g21620 isoform X1 [Ziziphus jujuba var. spinosa]	XP_015881150.2	CSC1-like protein At3g21620 isoform X1	Ziziphus jujuba var. spinosa	6375	50	0	91.89	3	F:GO:0005227; F:GO:0022890; C:GO:0005886	F:calcium activated cation channel activity; F:inorganic cation transmembrane transporter activity; C:plasma membrane	---NA---	---NA---	IPR003864 (PFAM); IPR027815 (PFAM); IPR032880 (PFAM); mobidb-lite (MOBIDB_LITE); mobidb-lite (MOBIDB_LITE); IPR045122 (PANTHER)	F:GO:0005215; F:GO:0005216; F:GO:0005227; F:GO:0005261; F:GO:0008324; F:GO:0015075; F:GO:0015267; F:GO:0015318; F:GO:0022803; F:GO:0022836; F:GO:0022839; F:GO:0022857; F:GO:0022890; C:GO:0005886; C:GO:0016020; C:GO:0071944; C:GO:0110165	F:transporter activity; F:monoatomic ion channel activity; F:calcium activated cation channel activity; F:monoatomic cation channel activity; F:monoatomic cation transmembrane transporter activity; F:monoatomic ion transmembrane transporter activity; F:channel activity; F:inorganic molecular entity transmembrane transporter activity; F:passive transmembrane transporter activity; F:gated channel a…
[INTERPRO, BLASTED, MAPPED, GO-SLIM]	TRINITY_DN496_c0_g1_i10	Umi_contig00230	XP_008242973.1 formin-like protein 13 isoform X1 [Prunus mume]	XP_008242973.1	formin-like protein 13 isoform X1	Prunus mume	6369	50	0	78.48	2	P:GO:0036211; F:GO:0016740	P:protein modification process; F:transferase activity	EC:2.3.2	Acyltransferases	G3DSA:2.60.40.1110 (GENE3D); IPR014020 (PFAM); IPR015425 (PFAM); IPR042201 (G3DSA:1.20.58.GENE3D); IPR029021 (G3DSA:3.90.190.GENE3D); PIRSR038025-50 (PIRSR); mobidb-lite (MOBIDB_LITE); mobidb-lite (MOBIDB_LITE); mobidb-lite (MOBIDB_LITE); mobidb-lite (MOBIDB_LITE); mobidb-lite (MOBIDB_LITE); mobidb-lite (MOBIDB_LITE); mobidb-lite (MOBIDB_LITE); mobidb-lite (MOBIDB_LITE); mobidb-lite (MOBIDB_LITE)…	no GO terms	no GO terms
[INTERPRO, BLASTED, MAPPED, GO-SLIM]	TRINITY_DN865_c0_g1_i6	Umi_contig00231	XP_030485184.1 callose synthase 7 [Cannabis sativa]	XP_030485184.1	callose synthase 7	Cannabis sativa	6359	50	0	87.72	3	P:GO:0006075; F:GO:0003843; C:GO:0000148	P:(1->3)-beta-D-glucan biosynthetic process; F:1,3-beta-D-glucan synthase activity; C:1,3-beta-D-glucan synthase complex	EC:2.4.1.34	1,3-beta-glucan synthase	IPR003440 (PFAM); PTHR12741 (PANTHER)	P:GO:0006075; F:GO:0003824; F:GO:0003843; F:GO:0008194; F:GO:0016740; F:GO:0016757; F:GO:0016758; F:GO:0035251; F:GO:0046527; C:GO:0000148; C:GO:0005886; C:GO:0016020; C:GO:0071944; C:GO:0110165	P:(1->3)-beta-D-glucan biosynthetic process; F:catalytic activity; F:1,3-beta-D-glucan synthase activity; F:UDP-glycosyltransferase activity; F:transferase activity; F:glycosyltransferase activity; F:hexosyltransferase activity; F:UDP-glucosyltransferase activity; F:glucosyltransferase activity; C:1,3-beta-D-glucan synthase complex; C:plasma membrane; C:membrane; C:cell periphery; C:cellular anat…
[INTERPRO, BLASTED, MAPPED, GO-SLIM]	TRINITY_DN836_c0_g3_i6	Umi_contig00232	XP_030504788.1 aminopeptidase P2 [Cannabis sativa]	XP_030504788.1	aminopeptidase P2	Cannabis sativa	6358	50	0	87.45	1	F:GO:0016787	F:hydrolase activity	EC:3.4.11	Acting on peptide bonds (peptidases)	G3DSA:3.40.350.10:FF:000014 (FUNFAM); G3DSA:3.90.230.10:FF:000007 (FUNFAM); G3DSA:3.40.350.10:FF:000003 (FUNFAM); IPR000994 (PFAM); IPR032416 (PFAM); IPR036005 (G3DSA:3.90.230.GENE3D); IPR000587 (PFAM); IPR029149 (G3DSA:3.40.350.GENE3D); PF16189 (PFAM); IPR029149 (G3DSA:3.40.350.GENE3D); PTHR43763 (PANTHER); IPR033740 (CDD); IPR029149 (SUPERFAMILY); IPR036005 (SUPERFAMILY)	F:GO:0070006	F:metalloaminopeptidase activity
[INTERPRO, BLASTED, MAPPED]	TRINITY_DN6856_c1_g1_i2	Umi_contig00233	XP_042516451.1 S phase cyclin A-associated protein in the endoplasmic reticulum-like isoform X2 [Macadamia integrifolia]	XP_042516451.1	S phase cyclin A-associated protein in the endoplasmic reticulum-like isoform X2	Macadamia integrifolia	6348	50	0	74.84	2	F:GO:0000287; F:GO:0016984	F:magnesium ion binding; F:ribulose-bisphosphate carboxylase activity	---NA---	---NA---	mobidb-lite (MOBIDB_LITE); mobidb-lite (MOBIDB_LITE); mobidb-lite (MOBIDB_LITE); mobidb-lite (MOBIDB_LITE); mobidb-lite (MOBIDB_LITE); mobidb-lite (MOBIDB_LITE); mobidb-lite (MOBIDB_LITE); PTHR31434 (PANTHER)	no GO terms	no GO terms
[INTERPRO, BLASTED, MAPPED, GO-SLIM]	TRINITY_DN903_c0_g1_i1	Umi_contig00234	XP_024022081.1 protein EFR3 homolog B [Morus notabilis]	XP_024022081.1	protein EFR3 homolog B	Morus notabilis	6336	50	0	74.54	1	F:GO:0016787	F:hydrolase activity	EC:3.1.1	Acting on ester bonds	PTHR46087 (PANTHER)	no GO terms	no GO terms
[INTERPRO, BLASTED, MAPPED, GO-SLIM]	TRINITY_DN4352_c0_g1_i8	Umi_contig00235	XP_010111965.1 anaphase-promoting complex subunit 8 [Morus notabilis]	XP_010111965.1	anaphase-promoting complex subunit 8	Morus notabilis	6329	50	0	93.33	3	P:GO:0051301; F:GO:0005515; C:GO:0005680	P:cell division; F:protein binding; C:anaphase-promoting complex	---NA---	---NA---	IPR019734 (PFAM); IPR007192 (PFAM); IPR011990 (G3DSA:1.25.40.GENE3D); PF13414 (PFAM); IPR011990 (G3DSA:1.25.40.GENE3D); IPR019734 (PFAM); PTHR12558 (PANTHER); IPR019734 (PROSITE_PROFILES); IPR019734 (PROSITE_PROFILES); IPR019734 (PROSITE_PROFILES); SSF81901 (SUPERFAMILY)	P:GO:0009987; P:GO:0051301; F:GO:0005515; C:GO:0005680	P:cellular process; P:cell division; F:protein binding; C:anaphase-promoting complex
[INTERPRO, BLASTED, MAPPED, GO-SLIM]	TRINITY_DN24261_c0_g1_i1	Umi_contig00236	XP_034208181.1 uncharacterized protein LOC117621735 [Prunus dulcis]	XP_034208181.1	uncharacterized protein LOC117621735	Prunus dulcis	6320	50	0	59.53	3	P:GO:0006259; F:GO:0003676; F:GO:0004518	P:DNA metabolic process; F:nucleic acid binding; F:nuclease activity	EC:3.1.30; EC:3.1.26.4	Acting on ester bonds; Ribonuclease H	IPR036397 (G3DSA:3.30.420.GENE3D); G3DSA:1.10.340.70 (GENE3D); IPR041588 (PFAM); IPR036397 (G3DSA:3.30.420.GENE3D); IPR002156 (PFAM); PTHR47266 (PANTHER); IPR002156 (PROSITE_PROFILES); IPR001584 (PROSITE_PROFILES); cd09279 (CDD); IPR012337 (SUPERFAMILY); IPR012337 (SUPERFAMILY)	P:GO:0015074; F:GO:0003676; F:GO:0004523	P:DNA integration; F:nucleic acid binding; F:RNA-DNA hybrid ribonuclease activity
[INTERPRO, BLASTED, MAPPED, GO-SLIM]	TRINITY_DN2543_c0_g1_i14	Umi_contig00237	XP_024026564.1 serine/threonine-protein kinase EDR1 [Morus notabilis]	XP_024026564.1	serine/threonine-protein kinase EDR1	Morus notabilis	6318	50	0	90.36	3	P:GO:0006468; F:GO:0004672; F:GO:0005524	P:protein phosphorylation; F:protein kinase activity; F:ATP binding	EC:2.7.1	Transferring phosphorus-containing groups	G3DSA:3.30.200.20:FF:000060 (FUNFAM); IPR001245 (PFAM); G3DSA:3.30.200.20 (GENE3D); PF14381 (PFAM); G3DSA:1.10.510.10 (GENE3D); PIRSR628788-1 (PIRSR); PIRSR000636-2 (PIRSR); PIRSR000559-2 (PIRSR); PIRSR630616-1 (PIRSR); PIRSR620777-50 (PIRSR); PIRSR000551-51 (PIRSR); PIRSR037993-1 (PIRSR); PIRSR500950-50 (PIRSR); PIRSR038189-2 (PIRSR); PIRSR630220-2 (PIRSR); PIRSR000604-1 (PIRSR); PIRSR000620-1 (…	P:GO:0006468; F:GO:0003824; F:GO:0004672; F:GO:0005524; F:GO:0016301; F:GO:0016740; F:GO:0016772; F:GO:0016773; F:GO:0140096	P:protein phosphorylation; F:catalytic activity; F:protein kinase activity; F:ATP binding; F:kinase activity; F:transferase activity; F:transferase activity, transferring phosphorus-containing groups; F:phosphotransferase activity, alcohol group as acceptor; F:catalytic activity, acting on a protein
[INTERPRO, BLASTED, MAPPED, GO-SLIM]	TRINITY_DN4757_c0_g2_i6	Umi_contig00238	XP_030499541.1 phosphatidylinositol 4-kinase beta 1 [Cannabis sativa]	XP_030499541.1	phosphatidylinositol 4-kinase beta 1	Cannabis sativa	6314	50	0	87.56	6	P:GO:0046854; P:GO:0048015; F:GO:0016301; F:GO:0016773; C:GO:0005737; C:GO:0016020	P:phosphatidylinositol phosphate biosynthetic process; P:phosphatidylinositol-mediated signaling; F:kinase activity; F:phosphotransferase activity, alcohol group as acceptor; C:cytoplasm; C:membrane	EC:2.7.1	Transferring phosphorus-containing groups	G3DSA:3.30.1010.10:FF:000018 (FUNFAM); IPR036940 (G3DSA:1.10.1070.GENE3D); IPR042236 (G3DSA:1.25.40.GENE3D); G3DSA:3.30.1010.10 (GENE3D); mobidb-lite (MOBIDB_LITE); mobidb-lite (MOBIDB_LITE); mobidb-lite (MOBIDB_LITE); mobidb-lite (MOBIDB_LITE); mobidb-lite (MOBIDB_LITE); mobidb-lite (MOBIDB_LITE); IPR015433 (PANTHER); IPR000403 (PROSITE_PROFILES); IPR001263 (PROSITE_PROFILES); IPR016024 (SUPERFA…	P:GO:0006629; P:GO:0006644; P:GO:0006650; P:GO:0006661; P:GO:0006793; P:GO:0006796; P:GO:0007154; P:GO:0007165; P:GO:0008152; P:GO:0008610; P:GO:0008654; P:GO:0009058; P:GO:0009987; P:GO:0019637; P:GO:0023052; P:GO:0035556; P:GO:0044237; P:GO:0044238; P:GO:0044249; P:GO:0044255; P:GO:0045017; P:GO:0046474; P:GO:0046486; P:GO:0046488; P:GO:0046854; P:GO:0048015; P:GO:0048017; P:GO:0050789; P:GO:00…	P:lipid metabolic process; P:phospholipid metabolic process; P:glycerophospholipid metabolic process; P:phosphatidylinositol biosynthetic process; P:phosphorus metabolic process; P:phosphate-containing compound metabolic process; P:cell communication; P:signal transduction; P:metabolic process; P:lipid biosynthetic process; P:phospholipid biosynthetic process; P:biosynthetic process; P:cellular p…
[INTERPRO, BLASTED, MAPPED, GO-SLIM]	TRINITY_DN126_c0_g1_i21	Umi_contig00239	XP_024030402.1 transcriptional activator DEMETER [Morus notabilis]	XP_024030402.1	transcriptional activator DEMETER	Morus notabilis	6312	50	0	61.25	4	P:GO:0006284; P:GO:0080111; F:GO:0019104; F:GO:0035514	P:base-excision repair; P:DNA demethylation; F:DNA N-glycosylase activity; F:DNA demethylase activity	EC:3.2.2	Glycosylases	G3DSA:1.10.1670.10:FF:000004 (FUNFAM); IPR028924 (PFAM); IPR028925 (PFAM); IPR023170 (G3DSA:1.10.1670.GENE3D); mobidb-lite (MOBIDB_LITE); mobidb-lite (MOBIDB_LITE); mobidb-lite (MOBIDB_LITE); mobidb-lite (MOBIDB_LITE); mobidb-lite (MOBIDB_LITE); mobidb-lite (MOBIDB_LITE); mobidb-lite (MOBIDB_LITE); mobidb-lite (MOBIDB_LITE); mobidb-lite (MOBIDB_LITE); mobidb-lite (MOBIDB_LITE); mobidb-lite (MOBID…	P:GO:0006281; P:GO:0006284; P:GO:0080111; F:GO:0003824; F:GO:0019104; F:GO:0035514	P:DNA repair; P:base-excision repair; P:DNA demethylation; F:catalytic activity; F:DNA N-glycosylase activity; F:DNA demethylase activity
[INTERPRO, BLASTED, MAPPED, GO-SLIM]	TRINITY_DN4038_c0_g1_i2	Umi_contig00240	XP_015886371.2 protein SENSITIVE TO PROTON RHIZOTOXICITY 1 [Ziziphus jujuba var. spinosa]	XP_015886371.2	protein SENSITIVE TO PROTON RHIZOTOXICITY 1	Ziziphus jujuba var. spinosa	6301	50	0	81.33	2	P:GO:0009628; P:GO:0042221	P:response to abiotic stimulus; P:response to chemical	---NA---	---NA---	G3DSA:3.30.160.60 (GENE3D); mobidb-lite (MOBIDB_LITE); mobidb-lite (MOBIDB_LITE); mobidb-lite (MOBIDB_LITE); mobidb-lite (MOBIDB_LITE); IPR044300 (PANTHER); IPR013087 (PROSITE_PROFILES); IPR036236 (SUPERFAMILY)	P:GO:0010044; P:GO:0010447	P:response to aluminum ion; P:response to acidic pH
[INTERPRO, BLASTED, MAPPED]	TRINITY_DN3523_c0_g1_i12	Umi_contig00241	XP_024029532.1 titin isoform X3 [Morus notabilis]	XP_024029532.1	titin isoform X3	Morus notabilis	6301	42	7.22779e-72	51.21	19	P:GO:0006366; P:GO:0006367; P:GO:0006614; P:GO:0015671; P:GO:0051123; F:GO:0000166; F:GO:0005344; F:GO:0005515; F:GO:0005525; F:GO:0016251; F:GO:0017025; F:GO:0019825; F:GO:0020037; F:GO:0046872; C:GO:0000792; C:GO:0005634; C:GO:0005672; C:GO:0005833; C:GO:0016020	P:transcription by RNA polymerase II; P:transcription initiation at RNA polymerase II promoter; P:SRP-dependent cotranslational protein targeting to membrane; P:oxygen transport; P:RNA polymerase II preinitiation complex assembly; F:nucleotide binding; F:oxygen carrier activity; F:protein binding; F:GTP binding; F:RNA polymerase II general transcription initiation factor activity; F:TBP-class pro…	---NA---	---NA---	mobidb-lite (MOBIDB_LITE); mobidb-lite (MOBIDB_LITE); mobidb-lite (MOBIDB_LITE); mobidb-lite (MOBIDB_LITE); mobidb-lite (MOBIDB_LITE); mobidb-lite (MOBIDB_LITE); mobidb-lite (MOBIDB_LITE); mobidb-lite (MOBIDB_LITE); mobidb-lite (MOBIDB_LITE); mobidb-lite (MOBIDB_LITE); mobidb-lite (MOBIDB_LITE); mobidb-lite (MOBIDB_LITE); mobidb-lite (MOBIDB_LITE); mobidb-lite (MOBIDB_LITE); mobidb-lite (MOBIDB_L…	no GO terms	no GO terms
[INTERPRO, BLASTED, MAPPED, GO-SLIM]	TRINITY_DN3224_c0_g1_i8	Umi_contig00242	XP_015895603.2 serine/threonine-protein kinase prpf4B [Ziziphus jujuba var. spinosa]	XP_015895603.2	serine/threonine-protein kinase prpf4B	Ziziphus jujuba var. spinosa	6284	50	0	85.9	5	P:GO:0018105; P:GO:0018107; P:GO:0045292; F:GO:0004674; F:GO:0005524	P:peptidyl-serine phosphorylation; P:peptidyl-threonine phosphorylation; P:mRNA cis splicing, via spliceosome; F:protein serine/threonine kinase activity; F:ATP binding	EC:2.7.11.1	Non-specific serine/threonine protein kinase	G3DSA:3.30.200.20:FF:000123 (FUNFAM); G3DSA:1.10.510.10:FF:000078 (FUNFAM); G3DSA:3.30.200.20 (GENE3D); G3DSA:1.10.510.10 (GENE3D); IPR000719 (PFAM); PIRSR500950-50 (PIRSR); PIRSR038172-1 (PIRSR); PIRSR000636-2 (PIRSR); PIRSR037014-1 (PIRSR); PIRSR000559-2 (PIRSR); PIRSR000606-51 (PIRSR); PIRSR000554-1 (PIRSR); PIRSR037993-1 (PIRSR); PIRSR000605-50 (PIRSR); PIRSR633573-1 (PIRSR); PIRSR037993-2 (P…	P:GO:0006468; P:GO:0006793; P:GO:0006796; P:GO:0006807; P:GO:0008152; P:GO:0009987; P:GO:0016310; P:GO:0018105; P:GO:0018107; P:GO:0018193; P:GO:0018209; P:GO:0019538; P:GO:0019538; P:GO:0036211; P:GO:0036211; P:GO:0043170; P:GO:0043412; P:GO:0044237; P:GO:0044238; P:GO:0044260; P:GO:0045292; P:GO:0071704; P:GO:1901564; F:GO:0003824; F:GO:0004672; F:GO:0004674; F:GO:0005524; F:GO:0016301; F:GO:00…	P:protein phosphorylation; P:phosphorus metabolic process; P:phosphate-containing compound metabolic process; P:nitrogen compound metabolic process; P:metabolic process; P:cellular process; P:phosphorylation; P:peptidyl-serine phosphorylation; P:peptidyl-threonine phosphorylation; P:peptidyl-amino acid modification; P:peptidyl-serine modification; P:protein metabolic process; P:protein metabolic …
[INTERPRO, BLASTED, MAPPED, GO-SLIM]	TRINITY_DN1564_c0_g1_i7	Umi_contig00243	XP_024020890.1 uncharacterized protein LOC21392166 isoform X1 [Morus notabilis]	XP_024020890.1	uncharacterized protein LOC21392166 isoform X1	Morus notabilis	6281	50	0	92.4	3	P:GO:0005975; F:GO:0005488; F:GO:0016740	P:carbohydrate metabolic process; F:binding; F:transferase activity	EC:4.1.2; EC:2	Carbon-carbon lyases; Transferases	IPR042213 (G3DSA:3.40.980.GENE3D); IPR031475 (PFAM); IPR037051 (G3DSA:3.40.50.GENE3D); IPR010737 (PFAM); IPR000771 (PFAM); IPR000771 (NCBIFAM); IPR013785 (G3DSA:3.20.20.GENE3D); PIRSR001359-2 (PIRSR); PIRSR001359-1 (PIRSR); PIRSR001359-3 (PIRSR); PTHR30304 (PANTHER); IPR000771 (CDD); SSF142764 (SUPERFAMILY); SSF51569 (SUPERFAMILY)	P:GO:0005975; F:GO:0008270; F:GO:0016832	P:carbohydrate metabolic process; F:zinc ion binding; F:aldehyde-lyase activity
[INTERPRO, BLASTED, MAPPED, GO-SLIM]	TRINITY_DN3785_c0_g1_i2	Umi_contig00244	XP_030504175.1 transcription termination factor MTEF18, mitochondrial isoform X1 [Cannabis sativa]	XP_030504175.1	transcription termination factor MTEF18, mitochondrial isoform X1	Cannabis sativa	6280	50	0	78.48	5	P:GO:0006355; P:GO:0009658; F:GO:0003690; C:GO:0009507; C:GO:0016020	P:regulation of DNA-templated transcription; P:chloroplast organization; F:double-stranded DNA binding; C:chloroplast; C:membrane	---NA---	---NA---	G3DSA:1.25.70.10:FF:000019 (FUNFAM); IPR003690 (PFAM); IPR038538 (G3DSA:1.25.70.GENE3D); IPR038538 (G3DSA:1.25.70.GENE3D); IPR003690 (PANTHER)	P:GO:0006355; P:GO:0006996; P:GO:0009657; P:GO:0009658; P:GO:0009987; P:GO:0016043; P:GO:0071840; F:GO:0003690; C:GO:0005622; C:GO:0005737; C:GO:0009507; C:GO:0009536; C:GO:0016020; C:GO:0043226; C:GO:0043227; C:GO:0043229; C:GO:0043231; C:GO:0110165	P:regulation of DNA-templated transcription; P:organelle organization; P:plastid organization; P:chloroplast organization; P:cellular process; P:cellular component organization; P:cellular component organization or biogenesis; F:double-stranded DNA binding; C:intracellular anatomical structure; C:cytoplasm; C:chloroplast; C:plastid; C:membrane; C:organelle; C:membrane-bounded organelle; C:intrace…
[INTERPRO, BLASTED, GO-SLIM]	TRINITY_DN6481_c0_g1_i3	Umi_contig00245	XP_030500859.1 uncharacterized protein LOC115716243 [Cannabis sativa]	XP_030500859.1	uncharacterized protein LOC115716243	Cannabis sativa	6278	50	0	80	1	F:GO:0008375	F:acetylglucosaminyltransferase activity	EC:2.4.1	Glycosyltransferases	G3DSA:3.90.550.50:FF:000026 (FUNFAM); G3DSA:3.90.550.50 (GENE3D); IPR006740 (PFAM); PIRSR038073-3 (PIRSR); PTHR10811 (PANTHER)	F:GO:0003824; F:GO:0008194; F:GO:0008375; F:GO:0016740; F:GO:0016757; F:GO:0016758	F:catalytic activity; F:UDP-glycosyltransferase activity; F:acetylglucosaminyltransferase activity; F:transferase activity; F:glycosyltransferase activity; F:hexosyltransferase activity
[INTERPRO, BLASTED, MAPPED, GO-SLIM]	TRINITY_DN183_c0_g1_i7	Umi_contig00246	XP_024025563.1 nuclear export mediator factor Nemf [Morus notabilis]	XP_024025563.1	nuclear export mediator factor Nemf	Morus notabilis	6278	50	0	81.72	7	P:GO:0006414; P:GO:0043161; P:GO:0044248; F:GO:0000049; F:GO:0008270; F:GO:0043021; C:GO:0032991	P:translational elongation; P:proteasome-mediated ubiquitin-dependent protein catabolic process; P:cellular catabolic process; F:tRNA binding; F:zinc ion binding; F:ribonucleoprotein complex binding; C:protein-containing complex	---NA---	---NA---	G3DSA:2.30.310.10:FF:000002 (FUNFAM); IPR008532 (PFAM); IPR001878 (PFAM); PF05833 (PFAM); G3DSA:4.10.60.10 (GENE3D); IPR021846 (PFAM); G3DSA:2.30.310.10 (GENE3D); mobidb-lite (MOBIDB_LITE); mobidb-lite (MOBIDB_LITE); mobidb-lite (MOBIDB_LITE); mobidb-lite (MOBIDB_LITE); mobidb-lite (MOBIDB_LITE); mobidb-lite (MOBIDB_LITE); mobidb-lite (MOBIDB_LITE); mobidb-lite (MOBIDB_LITE); mobidb-lite (MOBIDB_…	P:GO:0006412; P:GO:0006414; P:GO:0006508; P:GO:0006511; P:GO:0006518; P:GO:0006807; P:GO:0008152; P:GO:0009056; P:GO:0009057; P:GO:0009058; P:GO:0009059; P:GO:0009987; P:GO:0010467; P:GO:0010498; P:GO:0019538; P:GO:0019538; P:GO:0019941; P:GO:0030163; P:GO:0030163; P:GO:0034641; P:GO:0034645; P:GO:0043043; P:GO:0043161; P:GO:0043170; P:GO:0043603; P:GO:0043604; P:GO:0043632; P:GO:0044237; P:GO:00…	P:translation; P:translational elongation; P:proteolysis; P:ubiquitin-dependent protein catabolic process; P:peptide metabolic process; P:nitrogen compound metabolic process; P:metabolic process; P:catabolic process; P:macromolecule catabolic process; P:biosynthetic process; P:macromolecule biosynthetic process; P:cellular process; P:gene expression; P:proteasomal protein catabolic process; P:pro…
[INTERPRO, BLASTED, MAPPED, GO-SLIM]	TRINITY_DN4104_c0_g1_i4	Umi_contig00247	XP_024018243.1 importin-9 isoform X1 [Morus notabilis]	XP_024018243.1	importin-9 isoform X1	Morus notabilis	6276	50	0	88.79	7	P:GO:0006606; P:GO:0017038; F:GO:0031267; C:GO:0005635; C:GO:0005773; C:GO:0005829; C:GO:0005886	P:protein import into nucleus; P:protein import; F:small GTPase binding; C:nuclear envelope; C:vacuole; C:cytosol; C:plasma membrane	---NA---	---NA---	G3DSA:1.25.10.10:FF:000459 (FUNFAM); IPR011989 (G3DSA:1.25.10.GENE3D); PTHR10997 (PANTHER); IPR001494 (PROSITE_PROFILES); IPR016024 (SUPERFAMILY)	P:GO:0006606; P:GO:0006810; P:GO:0006886; P:GO:0006913; P:GO:0008104; P:GO:0008104; P:GO:0009987; P:GO:0015031; P:GO:0017038; P:GO:0033036; P:GO:0033365; P:GO:0034504; P:GO:0045184; P:GO:0046907; P:GO:0051169; P:GO:0051170; P:GO:0051179; P:GO:0051234; P:GO:0051641; P:GO:0051649; P:GO:0070727; P:GO:0071702; P:GO:0071705; P:GO:0072594; F:GO:0031267; C:GO:0005622; C:GO:0005634; C:GO:0005635; C:GO:00…	P:protein import into nucleus; P:transport; P:intracellular protein transport; P:nucleocytoplasmic transport; P:protein localization; P:protein localization; P:cellular process; P:protein transport; P:protein import; P:macromolecule localization; P:protein localization to organelle; P:protein localization to nucleus; P:establishment of protein localization; P:intracellular transport; P:nuclear tr…
[INTERPRO, BLASTED, MAPPED]	TRINITY_DN16187_c0_g1_i2	Umi_contig00248	XP_050942184.1 transposon Tf2-1 polyprotein isoform X1 [Cucumis melo]	XP_050942184.1	transposon Tf2-1 polyprotein isoform X1	Cucumis melo	6272	50	0	71.32	16	P:GO:0006310; P:GO:0006412; P:GO:0006418; P:GO:0006438; P:GO:0106074; F:GO:0000150; F:GO:0000166; F:GO:0002161; F:GO:0003677; F:GO:0004812; F:GO:0004832; F:GO:0005524; F:GO:0016491; F:GO:0016874; F:GO:0018502; C:GO:0005737	P:DNA recombination; P:translation; P:tRNA aminoacylation for protein translation; P:valyl-tRNA aminoacylation; P:aminoacyl-tRNA metabolism involved in translational fidelity; F:DNA strand exchange activity; F:nucleotide binding; F:aminoacyl-tRNA editing activity; F:DNA binding; F:aminoacyl-tRNA ligase activity; F:valine-tRNA ligase activity; F:ATP binding; F:oxidoreductase activity; F:ligase act…	---NA---	---NA---	G3DSA:3.30.70.270:FF:000020 (FUNFAM); G3DSA:3.30.70.270:FF:000003 (FUNFAM); IPR043128 (G3DSA:3.30.70.GENE3D); IPR000477 (PFAM); IPR043128 (G3DSA:3.30.70.GENE3D); PTHR24559 (PANTHER); IPR000477 (PROSITE_PROFILES); cd01647 (CDD); IPR043502 (SUPERFAMILY)	no GO terms	no GO terms
[INTERPRO, BLASTED, MAPPED, GO-SLIM]	TRINITY_DN4480_c0_g1_i3	Umi_contig00249	XP_048331264.1 MDIS1-interacting receptor like kinase 2-like isoform X1 [Ziziphus jujuba var. spinosa]	XP_048331264.1	MDIS1-interacting receptor like kinase 2-like isoform X1	Ziziphus jujuba var. spinosa	6269	50	0	70.86	5	P:GO:0009987; P:GO:0036211; F:GO:0000166; F:GO:0005515; F:GO:0016301	P:cellular process; P:protein modification process; F:nucleotide binding; F:protein binding; F:kinase activity	EC:2.7.1	Transferring phosphorus-containing groups	PR00019 (PRINTS); G3DSA:1.10.510.10:FF:000445 (FUNFAM); G3DSA:3.80.10.10:FF:000177 (FUNFAM); G3DSA:3.80.10.10:FF:000400 (FUNFAM); G3DSA:3.80.10.10:FF:000416 (FUNFAM); G3DSA:3.30.200.20:FF:000309 (FUNFAM); G3DSA:3.80.10.10:FF:000356 (FUNFAM); IPR032675 (G3DSA:3.80.10.GENE3D); IPR013210 (PFAM); IPR000719 (PFAM); IPR032675 (G3DSA:3.80.10.GENE3D); IPR001611 (PFAM); IPR001611 (PFAM); IPR032675 (G3DSA:…	P:GO:0006468; F:GO:0004672; F:GO:0005515; F:GO:0005524	P:protein phosphorylation; F:protein kinase activity; F:protein binding; F:ATP binding
[INTERPRO, BLASTED, MAPPED, GO-SLIM]	TRINITY_DN11267_c0_g2_i3	Umi_contig00250	XP_024020289.1 zinc finger BED domain-containing protein RICESLEEPER 2-like [Morus notabilis]	XP_024020289.1	zinc finger BED domain-containing protein RICESLEEPER 2-like	Morus notabilis	6246	50	8.47448e-130	60.21	1	F:GO:0005515	F:protein binding	---NA---	---NA---	IPR008906 (PFAM); IPR045259 (PANTHER); IPR012337 (SUPERFAMILY)	F:GO:0046983	F:protein dimerization activity
[INTERPRO, BLASTED, MAPPED, GO-SLIM]	TRINITY_DN5110_c0_g1_i7	Umi_contig00251	XP_010088939.1 adoMet-dependent rRNA methyltransferase spb1 isoform X2 [Morus notabilis]	XP_010088939.1	adoMet-dependent rRNA methyltransferase spb1 isoform X2	Morus notabilis	6242	50	0	85.28	10	P:GO:0000463; P:GO:0000466; P:GO:0031167; F:GO:0003993; F:GO:0008171; F:GO:0008173; F:GO:0008757; C:GO:0005730; C:GO:0016020; C:GO:0030687	P:maturation of LSU-rRNA from tricistronic rRNA transcript (SSU-rRNA, 5.8S rRNA, LSU-rRNA); P:maturation of 5.8S rRNA from tricistronic rRNA transcript (SSU-rRNA, 5.8S rRNA, LSU-rRNA); P:rRNA methylation; F:acid phosphatase activity; F:O-methyltransferase activity; F:RNA methyltransferase activity; F:S-adenosylmethionine-dependent methyltransferase activity; C:nucleolus; C:membrane; C:preribosome…	EC:2.1.1; EC:3.1.3.2	Transferring one-carbon groups; Acid phosphatase	G3DSA:3.40.50.150:FF:000004 (FUNFAM); IPR024576 (PFAM); IPR029063 (G3DSA:3.40.50.GENE3D); IPR002877 (PFAM); PIRSR005461-1 (PIRSR); PTHR10920 (PANTHER); IPR015507 (HAMAP); IPR029063 (SUPERFAMILY)	P:GO:0000154; P:GO:0000460; P:GO:0000463; P:GO:0000466; P:GO:0000470; P:GO:0001510; P:GO:0006139; P:GO:0006364; P:GO:0006396; P:GO:0006725; P:GO:0006807; P:GO:0008152; P:GO:0009451; P:GO:0009987; P:GO:0010467; P:GO:0016070; P:GO:0016072; P:GO:0022613; P:GO:0031167; P:GO:0032259; P:GO:0034470; P:GO:0034641; P:GO:0034660; P:GO:0042254; P:GO:0042273; P:GO:0043170; P:GO:0043412; P:GO:0043414; P:GO:00…	P:rRNA modification; P:maturation of 5.8S rRNA; P:maturation of LSU-rRNA from tricistronic rRNA transcript (SSU-rRNA, 5.8S rRNA, LSU-rRNA); P:maturation of 5.8S rRNA from tricistronic rRNA transcript (SSU-rRNA, 5.8S rRNA, LSU-rRNA); P:maturation of LSU-rRNA; P:RNA methylation; P:nucleobase-containing compound metabolic process; P:rRNA processing; P:RNA processing; P:cellular aromatic compound met…
[INTERPRO, BLASTED, MAPPED, GO-SLIM]	TRINITY_DN809_c0_g1_i2	Umi_contig00252	XP_048333300.1 pentatricopeptide repeat-containing protein At3g24000, mitochondrial-like isoform X1 [Ziziphus jujuba var. spinosa]	XP_048333300.1	pentatricopeptide repeat-containing protein At3g24000, mitochondrial-like isoform X1	Ziziphus jujuba var. spinosa	6234	50	0	80.22	7	P:GO:0006139; P:GO:0036211; F:GO:0000166; F:GO:0003723; F:GO:0005515; F:GO:0008135; F:GO:0016301	P:nucleobase-containing compound metabolic process; P:protein modification process; F:nucleotide binding; F:RNA binding; F:protein binding; F:translation factor activity, RNA binding; F:kinase activity	EC:2.7.11.1	Non-specific serine/threonine protein kinase	G3DSA:1.25.40.10:FF:001325 (FUNFAM); G3DSA:1.25.40.10:FF:000031 (FUNFAM); G3DSA:1.25.40.10:FF:000227 (FUNFAM); G3DSA:1.25.40.10:FF:000285 (FUNFAM); G3DSA:1.25.40.10:FF:000285 (FUNFAM); G3DSA:1.25.40.10:FF:000366 (FUNFAM); G3DSA:1.25.40.10:FF:000073 (FUNFAM); IPR002885 (PFAM); IPR002885 (NCBIFAM); IPR011990 (G3DSA:1.25.40.GENE3D); IPR011990 (G3DSA:1.25.40.GENE3D); IPR002885 (PFAM); IPR046849 (PFAM…	P:GO:0009451; F:GO:0003723; F:GO:0005515; F:GO:0008270	P:RNA modification; F:RNA binding; F:protein binding; F:zinc ion binding
[INTERPRO, BLASTED, MAPPED, GO-SLIM]	TRINITY_DN782_c0_g1_i4	Umi_contig00253	XP_024934864.2 probable disease resistance protein At4g27220 isoform X1 [Ziziphus jujuba var. spinosa]	XP_024934864.2	probable disease resistance protein At4g27220 isoform X1	Ziziphus jujuba var. spinosa	6229	50	0	60.49	2	F:GO:0000166; F:GO:0005515	F:nucleotide binding; F:protein binding	---NA---	---NA---	PR00364 (PRINTS); G3DSA:1.10.10.10:FF:000322 (FUNFAM); G3DSA:3.40.50.300:FF:001091 (FUNFAM); IPR001611 (PFAM); IPR027417 (G3DSA:3.40.50.GENE3D); IPR032675 (G3DSA:3.80.10.GENE3D); IPR002182 (PFAM); IPR042197 (G3DSA:1.10.8.GENE3D); IPR032675 (G3DSA:3.80.10.GENE3D); PTHR33463 (PANTHER); IPR027417 (SUPERFAMILY); SSF52058 (SUPERFAMILY)	F:GO:0005515; F:GO:0043531	F:protein binding; F:ADP binding
[INTERPRO, BLASTED, MAPPED]	TRINITY_DN475_c0_g3_i5	Umi_contig00254	YP_009486188.1 Ycf2 (chloroplast) [Ulmus chenmoui]	YP_009486188.1	Ycf2 (chloroplast)	Ulmus chenmoui	6218	50	0	97.34	4	F:GO:0005198; C:GO:0019028; C:GO:0042025; C:GO:0044423	F:structural molecule activity; C:viral capsid; C:host cell nucleus; C:virion component	---NA---	---NA---	IPR008543 (PFAM); PTHR33078 (PANTHER)	no GO terms	no GO terms
[INTERPRO, BLASTED, MAPPED, GO-SLIM]	TRINITY_DN25622_c0_g1_i1	Umi_contig00255	XP_015875398.2 mediator of RNA polymerase II transcription subunit 14 [Ziziphus jujuba var. spinosa]	XP_015875398.2	mediator of RNA polymerase II transcription subunit 14	Ziziphus jujuba var. spinosa	6196	50	0	86.6	5	P:GO:0006357; F:GO:0003712; C:GO:0016020; C:GO:0016592; C:GO:0070847	P:regulation of transcription by RNA polymerase II; F:transcription coregulator activity; C:membrane; C:mediator complex; C:core mediator complex	---NA---	---NA---	IPR013947 (PFAM); mobidb-lite (MOBIDB_LITE); IPR013947 (PANTHER)	P:GO:0006139; P:GO:0006351; P:GO:0006355; P:GO:0006357; P:GO:0006366; P:GO:0006725; P:GO:0006807; P:GO:0008152; P:GO:0009058; P:GO:0009059; P:GO:0009889; P:GO:0009987; P:GO:0010467; P:GO:0010468; P:GO:0010556; P:GO:0016070; P:GO:0018130; P:GO:0019219; P:GO:0019222; P:GO:0019438; P:GO:0031323; P:GO:0031326; P:GO:0032774; P:GO:0034641; P:GO:0034645; P:GO:0034654; P:GO:0043170; P:GO:0044237; P:GO:00…	P:nucleobase-containing compound metabolic process; P:DNA-templated transcription; P:regulation of DNA-templated transcription; P:regulation of transcription by RNA polymerase II; P:transcription by RNA polymerase II; P:cellular aromatic compound metabolic process; P:nitrogen compound metabolic process; P:metabolic process; P:biosynthetic process; P:macromolecule biosynthetic process; P:regulatio…
[INTERPRO, BLASTED, MAPPED, GO-SLIM]	TRINITY_DN2999_c0_g1_i18	Umi_contig00256	XP_024026919.1 DNA polymerase zeta catalytic subunit [Morus notabilis]	XP_024026919.1	DNA polymerase zeta catalytic subunit	Morus notabilis	6187	50	0	70.53	8	P:GO:0000724; P:GO:0019985; F:GO:0000166; F:GO:0003677; F:GO:0003887; C:GO:0005634; C:GO:0016020; C:GO:0016035	P:double-strand break repair via homologous recombination; P:translesion synthesis; F:nucleotide binding; F:DNA binding; F:DNA-directed DNA polymerase activity; C:nucleus; C:membrane; C:zeta DNA polymerase complex	EC:2.7.7.7	DNA-directed DNA polymerase	IPR006172 (PRINTS); G3DSA:1.10.287.690:FF:000002 (FUNFAM); G3DSA:1.10.132.60:FF:000007 (FUNFAM); G3DSA:3.30.420.10:FF:000082 (FUNFAM); G3DSA:3.30.342.10:FF:000014 (FUNFAM); IPR023211 (G3DSA:3.90.1600.GENE3D); G3DSA:1.10.287.690 (GENE3D); G3DSA:3.30.342.10 (GENE3D); IPR006134 (PFAM); IPR036397 (G3DSA:3.30.420.GENE3D); IPR025687 (PFAM); IPR042087 (G3DSA:1.10.132.GENE3D); IPR006133 (PFAM); mobidb-li…	P:GO:0000724; P:GO:0000725; P:GO:0000731; P:GO:0006139; P:GO:0006259; P:GO:0006281; P:GO:0006301; P:GO:0006302; P:GO:0006310; P:GO:0006725; P:GO:0006807; P:GO:0006950; P:GO:0006974; P:GO:0008152; P:GO:0009058; P:GO:0009059; P:GO:0009987; P:GO:0018130; P:GO:0019438; P:GO:0019985; P:GO:0033554; P:GO:0034641; P:GO:0034645; P:GO:0034654; P:GO:0043170; P:GO:0044237; P:GO:0044238; P:GO:0044249; P:GO:00…	P:double-strand break repair via homologous recombination; P:recombinational repair; P:DNA synthesis involved in DNA repair; P:nucleobase-containing compound metabolic process; P:DNA metabolic process; P:DNA repair; P:postreplication repair; P:double-strand break repair; P:DNA recombination; P:cellular aromatic compound metabolic process; P:nitrogen compound metabolic process; P:response to stres…
[INTERPRO, BLASTED]	TRINITY_DN2012_c0_g1_i3	Umi_contig00257	XP_015897052.2 uncharacterized protein LOC107430695 [Ziziphus jujuba var. spinosa]	XP_015897052.2	uncharacterized protein LOC107430695	Ziziphus jujuba var. spinosa	6182	50	0	60.76	---NA---	---NA---	---NA---	---NA---	---NA---	IPR021916 (PFAM); mobidb-lite (MOBIDB_LITE); mobidb-lite (MOBIDB_LITE); mobidb-lite (MOBIDB_LITE); mobidb-lite (MOBIDB_LITE); mobidb-lite (MOBIDB_LITE); mobidb-lite (MOBIDB_LITE); mobidb-lite (MOBIDB_LITE); mobidb-lite (MOBIDB_LITE); mobidb-lite (MOBIDB_LITE); mobidb-lite (MOBIDB_LITE); mobidb-lite (MOBIDB_LITE); mobidb-lite (MOBIDB_LITE); mobidb-lite (MOBIDB_LITE); PTHR31390 (PANTHER)	no GO terms	no GO terms
[INTERPRO, BLASTED, MAPPED, GO-SLIM]	TRINITY_DN1205_c0_g2_i4	Umi_contig00258	XP_015867372.2 putative pentatricopeptide repeat-containing protein At1g12700, mitochondrial isoform X1 [Ziziphus jujuba var. spinosa]	XP_015867372.2	putative pentatricopeptide repeat-containing protein At1g12700, mitochondrial isoform X1	Ziziphus jujuba var. spinosa	6177	50	0	75.04	7	P:GO:0006259; P:GO:0006950; F:GO:0000166; F:GO:0005515; F:GO:0016740; F:GO:0016787; C:GO:0005737	P:DNA metabolic process; P:response to stress; F:nucleotide binding; F:protein binding; F:transferase activity; F:hydrolase activity; C:cytoplasm	EC:3; EC:2.1.1	Hydrolases; Transferring one-carbon groups	IPR011990 (G3DSA:1.25.40.GENE3D); IPR002885 (PFAM); IPR002885 (PFAM); IPR011990 (G3DSA:1.25.40.GENE3D); IPR002885 (PFAM); IPR002885 (PFAM); IPR002885 (NCBIFAM); IPR011990 (G3DSA:1.25.40.GENE3D); PTHR46128 (PANTHER); IPR002885 (PROSITE_PROFILES); IPR002885 (PROSITE_PROFILES); IPR002885 (PROSITE_PROFILES); IPR002885 (PROSITE_PROFILES); IPR002885 (PROSITE_PROFILES); IPR002885 (PROSITE_PROFILES); IPR…	F:GO:0005515	F:protein binding
[INTERPRO, BLASTED, MAPPED, GO-SLIM]	TRINITY_DN7965_c0_g1_i2	Umi_contig00259	XP_015891011.2 protein TONSOKU [Ziziphus jujuba var. spinosa]	XP_015891011.2	protein TONSOKU	Ziziphus jujuba var. spinosa	6177	50	0	74.04	6	P:GO:0009933; P:GO:0040029; P:GO:0072423; F:GO:0005515; C:GO:0005634; C:GO:0016020	P:meristem structural organization; P:epigenetic regulation of gene expression; P:response to DNA damage checkpoint signaling; F:protein binding; C:nucleus; C:membrane	---NA---	---NA---	G3DSA:3.80.10.10:FF:000500 (FUNFAM); IPR011990 (G3DSA:1.25.40.GENE3D); PF13424 (PFAM); IPR032675 (G3DSA:3.80.10.GENE3D); IPR011990 (G3DSA:1.25.40.GENE3D); mobidb-lite (MOBIDB_LITE); mobidb-lite (MOBIDB_LITE); mobidb-lite (MOBIDB_LITE); IPR044227 (PANTHER); PS50293 (PROSITE_PROFILES); IPR019734 (PROSITE_PROFILES); IPR019734 (PROSITE_PROFILES); IPR011990 (SUPERFAMILY); IPR011990 (SUPERFAMILY); IPR0…	P:GO:0006325; P:GO:0009653; P:GO:0009888; P:GO:0009933; P:GO:0032502; P:GO:0040029; P:GO:0048856; P:GO:0072423; F:GO:0005515; C:GO:0005622; C:GO:0005634; C:GO:0016020; C:GO:0043226; C:GO:0043227; C:GO:0043229; C:GO:0043231; C:GO:0110165	P:chromatin organization; P:anatomical structure morphogenesis; P:tissue development; P:meristem structural organization; P:developmental process; P:epigenetic regulation of gene expression; P:anatomical structure development; P:response to DNA damage checkpoint signaling; F:protein binding; C:intracellular anatomical structure; C:nucleus; C:membrane; C:organelle; C:membrane-bounded organelle; C:…
[INTERPRO, BLASTED, MAPPED, GO-SLIM]	TRINITY_DN8135_c0_g1_i1	Umi_contig00260	XP_048321852.1 uncharacterized protein LOC107432317 [Ziziphus jujuba var. spinosa]	XP_048321852.1	uncharacterized protein LOC107432317	Ziziphus jujuba var. spinosa	6175	50	0	78.11	7	P:GO:0006259; P:GO:0006950; P:GO:0009058; F:GO:0003677; F:GO:0016740; C:GO:0005634; C:GO:0016020	P:DNA metabolic process; P:response to stress; P:biosynthetic process; F:DNA binding; F:transferase activity; C:nucleus; C:membrane	EC:2.7.7	Transferring phosphorus-containing groups	mobidb-lite (MOBIDB_LITE); mobidb-lite (MOBIDB_LITE); mobidb-lite (MOBIDB_LITE); mobidb-lite (MOBIDB_LITE); mobidb-lite (MOBIDB_LITE); mobidb-lite (MOBIDB_LITE); mobidb-lite (MOBIDB_LITE); mobidb-lite (MOBIDB_LITE); mobidb-lite (MOBIDB_LITE); mobidb-lite (MOBIDB_LITE); mobidb-lite (MOBIDB_LITE); mobidb-lite (MOBIDB_LITE); mobidb-lite (MOBIDB_LITE); mobidb-lite (MOBIDB_LITE); PTHR16897 (PANTHER)	no GO terms	no GO terms
[INTERPRO, BLASTED, MAPPED, GO-SLIM]	TRINITY_DN2571_c0_g1_i4	Umi_contig00261	XP_024017952.1 insulin-degrading enzyme-like 1, peroxisomal [Morus notabilis]	XP_024017952.1	insulin-degrading enzyme-like 1, peroxisomal	Morus notabilis	6165	50	0	89.3	12	P:GO:0006518; P:GO:0018026; P:GO:0034641; P:GO:0044248; P:GO:0051603; F:GO:0004222; F:GO:0016279; F:GO:0046872; C:GO:0005634; C:GO:0005739; C:GO:0005829; C:GO:0016020	P:peptide metabolic process; P:peptidyl-lysine monomethylation; P:cellular nitrogen compound metabolic process; P:cellular catabolic process; P:proteolysis involved in protein catabolic process; F:metalloendopeptidase activity; F:protein-lysine N-methyltransferase activity; F:metal ion binding; C:nucleus; C:mitochondrion; C:cytosol; C:membrane	EC:3.4.24; EC:2.1.1	Acting on peptide bonds (peptidases); Transferring one-carbon groups	G3DSA:3.30.830.10:FF:000005 (FUNFAM); G3DSA:3.30.830.10:FF:000003 (FUNFAM); G3DSA:3.30.830.10:FF:000004 (FUNFAM); G3DSA:3.30.830.10 (GENE3D); IPR032632 (PFAM); IPR007863 (PFAM); IPR011765 (PFAM); G3DSA:3.30.830.10 (GENE3D); G3DSA:3.30.830.10 (GENE3D); PTHR43690 (PANTHER); IPR011249 (SUPERFAMILY); IPR011249 (SUPERFAMILY); IPR011249 (SUPERFAMILY)	P:GO:0006508; P:GO:0006518; P:GO:0006807; P:GO:0008152; P:GO:0009056; P:GO:0009057; P:GO:0009987; P:GO:0019538; P:GO:0019538; P:GO:0030163; P:GO:0030163; P:GO:0034641; P:GO:0043170; P:GO:0043603; P:GO:0044237; P:GO:0044238; P:GO:0044248; P:GO:0044260; P:GO:0044265; P:GO:0051603; P:GO:0071704; P:GO:1901564; P:GO:1901565; P:GO:1901575; F:GO:0003824; F:GO:0004175; F:GO:0004222; F:GO:0008233; F:GO:00…	P:proteolysis; P:peptide metabolic process; P:nitrogen compound metabolic process; P:metabolic process; P:catabolic process; P:macromolecule catabolic process; P:cellular process; P:protein metabolic process; P:protein metabolic process; P:protein catabolic process; P:protein catabolic process; P:cellular nitrogen compound metabolic process; P:macromolecule metabolic process; P:amide metabolic pr…
[INTERPRO, BLASTED, MAPPED, GO-SLIM]	TRINITY_DN18364_c0_g1_i6	Umi_contig00262	XP_024030403.1 proteasome-associated protein ECM29 homolog [Morus notabilis]	XP_024030403.1	proteasome-associated protein ECM29 homolog	Morus notabilis	6162	50	0	87.7	8	P:GO:0030433; P:GO:0043248; P:GO:0044248; F:GO:0005488; F:GO:0060090; C:GO:0005634; C:GO:0005737; C:GO:0016020	P:ubiquitin-dependent ERAD pathway; P:proteasome assembly; P:cellular catabolic process; F:binding; F:molecular adaptor activity; C:nucleus; C:cytoplasm; C:membrane	---NA---	---NA---	IPR024372 (PFAM); IPR011989 (G3DSA:1.25.10.GENE3D); IPR011989 (G3DSA:1.25.10.GENE3D); PTHR23346 (PANTHER); IPR016024 (SUPERFAMILY); IPR016024 (SUPERFAMILY); IPR016024 (SUPERFAMILY)	P:GO:0006508; P:GO:0006511; P:GO:0006807; P:GO:0006950; P:GO:0008152; P:GO:0009056; P:GO:0009057; P:GO:0009987; P:GO:0010033; P:GO:0010243; P:GO:0010498; P:GO:0019538; P:GO:0019538; P:GO:0019941; P:GO:0030163; P:GO:0030163; P:GO:0030433; P:GO:0033554; P:GO:0034976; P:GO:0036503; P:GO:0042221; P:GO:0043161; P:GO:0043170; P:GO:0043248; P:GO:0043632; P:GO:0044237; P:GO:0044238; P:GO:0044248; P:GO:00…	P:proteolysis; P:ubiquitin-dependent protein catabolic process; P:nitrogen compound metabolic process; P:response to stress; P:metabolic process; P:catabolic process; P:macromolecule catabolic process; P:cellular process; P:response to organic substance; P:response to organonitrogen compound; P:proteasomal protein catabolic process; P:protein metabolic process; P:protein metabolic process; P:modi…
[INTERPRO, BLASTED, MAPPED, GO-SLIM]	TRINITY_DN3260_c0_g1_i15	Umi_contig00263	XP_024016891.1 sister chromatid cohesion protein SCC2 [Morus notabilis]	XP_024016891.1	sister chromatid cohesion protein SCC2	Morus notabilis	6159	50	0	83.15	8	P:GO:0000070; P:GO:0000724; P:GO:0010468; P:GO:0061780; P:GO:0072594; F:GO:0003682; C:GO:0016020; C:GO:0140513	P:mitotic sister chromatid segregation; P:double-strand break repair via homologous recombination; P:regulation of gene expression; P:mitotic cohesin loading; P:establishment of protein localization to organelle; F:chromatin binding; C:membrane; C:nuclear protein-containing complex	---NA---	---NA---	G3DSA:1.25.10.10:FF:000697 (FUNFAM); IPR026003 (PFAM); IPR011989 (G3DSA:1.25.10.GENE3D); IPR024986 (PFAM); IPR013083 (G3DSA:3.30.40.GENE3D); mobidb-lite (MOBIDB_LITE); mobidb-lite (MOBIDB_LITE); mobidb-lite (MOBIDB_LITE); IPR033031 (PANTHER); IPR019787 (PROSITE_PROFILES); IPR016024 (SUPERFAMILY); IPR011011 (SUPERFAMILY)	P:GO:0000070; P:GO:0000278; P:GO:0000280; P:GO:0000724; P:GO:0000725; P:GO:0000819; P:GO:0006139; P:GO:0006259; P:GO:0006281; P:GO:0006302; P:GO:0006310; P:GO:0006725; P:GO:0006807; P:GO:0006950; P:GO:0006974; P:GO:0006996; P:GO:0007049; P:GO:0007059; P:GO:0007062; P:GO:0007064; P:GO:0008104; P:GO:0008104; P:GO:0008152; P:GO:0009987; P:GO:0010468; P:GO:0016043; P:GO:0022402; P:GO:0033036; P:GO:00…	P:mitotic sister chromatid segregation; P:mitotic cell cycle; P:nuclear division; P:double-strand break repair via homologous recombination; P:recombinational repair; P:sister chromatid segregation; P:nucleobase-containing compound metabolic process; P:DNA metabolic process; P:DNA repair; P:double-strand break repair; P:DNA recombination; P:cellular aromatic compound metabolic process; P:nitrogen…
[INTERPRO, BLASTED, MAPPED, GO-SLIM]	TRINITY_DN111_c0_g2_i1	Umi_contig00264	XP_015878699.2 cullin-associated NEDD8-dissociated protein 1 isoform X1 [Ziziphus jujuba var. spinosa]	XP_015878699.2	cullin-associated NEDD8-dissociated protein 1 isoform X1	Ziziphus jujuba var. spinosa	6149	50	0	96.77	5	P:GO:0010265; P:GO:0016567; P:GO:0044237; C:GO:0005634; C:GO:0016020	P:SCF complex assembly; P:protein ubiquitination; P:cellular metabolic process; C:nucleus; C:membrane	---NA---	---NA---	G3DSA:1.25.10.10:FF:000242 (FUNFAM); IPR011989 (G3DSA:1.25.10.GENE3D); IPR013932 (PFAM); mobidb-lite (MOBIDB_LITE); mobidb-lite (MOBIDB_LITE); IPR039852 (PANTHER); IPR016024 (SUPERFAMILY)	P:GO:0006807; P:GO:0008152; P:GO:0009987; P:GO:0010265; P:GO:0016043; P:GO:0016567; P:GO:0019538; P:GO:0019538; P:GO:0022607; P:GO:0032446; P:GO:0036211; P:GO:0036211; P:GO:0043170; P:GO:0043412; P:GO:0043933; P:GO:0044085; P:GO:0044237; P:GO:0044238; P:GO:0044260; P:GO:0065003; P:GO:0070647; P:GO:0071704; P:GO:0071840; P:GO:1901564; C:GO:0005622; C:GO:0005634; C:GO:0016020; C:GO:0043226; C:GO:00…	P:nitrogen compound metabolic process; P:metabolic process; P:cellular process; P:SCF complex assembly; P:cellular component organization; P:protein ubiquitination; P:protein metabolic process; P:protein metabolic process; P:cellular component assembly; P:protein modification by small protein conjugation; P:protein modification process; P:protein modification process; P:macromolecule metabolic pr…
[INTERPRO, BLASTED, MAPPED, GO-SLIM]	TRINITY_DN4534_c0_g1_i7	Umi_contig00265	XP_024027395.1 uncharacterized protein LOC21386178 [Morus notabilis]	XP_024027395.1	uncharacterized protein LOC21386178	Morus notabilis	6137	50	0	71.13	5	P:GO:0006384; P:GO:0010467; P:GO:0098781; F:GO:0003677; C:GO:0000127	P:transcription initiation at RNA polymerase III promoter; P:gene expression; P:ncRNA transcription; F:DNA binding; C:transcription factor TFIIIC complex	---NA---	---NA---	IPR007309 (PFAM); IPR036388 (G3DSA:1.10.10.GENE3D); mobidb-lite (MOBIDB_LITE); mobidb-lite (MOBIDB_LITE); mobidb-lite (MOBIDB_LITE); mobidb-lite (MOBIDB_LITE); mobidb-lite (MOBIDB_LITE); mobidb-lite (MOBIDB_LITE); mobidb-lite (MOBIDB_LITE); IPR044210 (PANTHER); IPR035625 (CDD); IPR036390 (SUPERFAMILY)	P:GO:0006139; P:GO:0006351; P:GO:0006352; P:GO:0006383; P:GO:0006384; P:GO:0006725; P:GO:0006807; P:GO:0008152; P:GO:0009058; P:GO:0009059; P:GO:0009987; P:GO:0010467; P:GO:0016070; P:GO:0018130; P:GO:0019438; P:GO:0032774; P:GO:0034641; P:GO:0034645; P:GO:0034654; P:GO:0043170; P:GO:0044237; P:GO:0044238; P:GO:0044249; P:GO:0044260; P:GO:0044271; P:GO:0046483; P:GO:0071704; P:GO:0090304; P:GO:00…	P:nucleobase-containing compound metabolic process; P:DNA-templated transcription; P:DNA-templated transcription initiation; P:transcription by RNA polymerase III; P:transcription initiation at RNA polymerase III promoter; P:cellular aromatic compound metabolic process; P:nitrogen compound metabolic process; P:metabolic process; P:biosynthetic process; P:macromolecule biosynthetic process; P:cell…
[INTERPRO, BLASTED, MAPPED, GO-SLIM]	TRINITY_DN56256_c0_g1_i1	Umi_contig00266	YP_009243662.1 ATPase subunit 9 (mitochondrion) [Cannabis sativa]	YP_009243662.1	ATPase subunit 9 (mitochondrion)	Cannabis sativa	6135	50	2.26088e-25	93.54	4	P:GO:0015985; P:GO:0015986; F:GO:0015078; C:GO:0000276	P:energy coupled proton transport, down electrochemical gradient; P:proton motive force-driven ATP synthesis; F:proton transmembrane transporter activity; C:mitochondrial proton-transporting ATP synthase complex, coupling factor F(o)	---NA---	---NA---	IPR000454 (PRINTS); G3DSA:1.20.20.10:FF:000005 (FUNFAM); IPR038662 (G3DSA:1.20.20.GENE3D); IPR002379 (PFAM); IPR000454 (PANTHER); IPR000454 (HAMAP); cd18182 (CDD); IPR035921 (SUPERFAMILY)	P:GO:0006139; P:GO:0006163; P:GO:0006164; P:GO:0006725; P:GO:0006753; P:GO:0006754; P:GO:0006793; P:GO:0006796; P:GO:0006807; P:GO:0006810; P:GO:0006811; P:GO:0006812; P:GO:0008152; P:GO:0009058; P:GO:0009117; P:GO:0009141; P:GO:0009142; P:GO:0009144; P:GO:0009145; P:GO:0009150; P:GO:0009152; P:GO:0009165; P:GO:0009199; P:GO:0009201; P:GO:0009205; P:GO:0009206; P:GO:0009259; P:GO:0009260; P:GO:00…	P:nucleobase-containing compound metabolic process; P:purine nucleotide metabolic process; P:purine nucleotide biosynthetic process; P:cellular aromatic compound metabolic process; P:nucleoside phosphate metabolic process; P:ATP biosynthetic process; P:phosphorus metabolic process; P:phosphate-containing compound metabolic process; P:nitrogen compound metabolic process; P:transport; P:monoatomic …
[INTERPRO, BLASTED, MAPPED, GO-SLIM]	TRINITY_DN9250_c0_g1_i1	Umi_contig00267	XP_022995258.1 luminal-binding protein [Cucurbita maxima]	XP_022995258.1	luminal-binding protein	Cucurbita maxima	6134	50	0	98.41	15	P:GO:0030433; P:GO:0030968; P:GO:0044248; P:GO:0051085; F:GO:0005524; F:GO:0016887; F:GO:0031072; F:GO:0051082; F:GO:0051787; F:GO:0140662; C:GO:0005634; C:GO:0005773; C:GO:0005788; C:GO:0005886; C:GO:0140534	P:ubiquitin-dependent ERAD pathway; P:endoplasmic reticulum unfolded protein response; P:cellular catabolic process; P:chaperone cofactor-dependent protein refolding; F:ATP binding; F:ATP hydrolysis activity; F:heat shock protein binding; F:unfolded protein binding; F:misfolded protein binding; F:ATP-dependent protein folding chaperone; C:nucleus; C:vacuole; C:endoplasmic reticulum lumen; C:plasm…	EC:3.6.1.15	Nucleoside-triphosphate phosphatase	PR00301 (PRINTS); G3DSA:3.30.420.40:FF:000020 (FUNFAM); G3DSA:3.90.640.10:FF:000153 (FUNFAM); G3DSA:2.60.34.10:FF:000002 (FUNFAM); G3DSA:1.20.1270.10:FF:000015 (FUNFAM); G3DSA:3.30.420.40:FF:000026 (FUNFAM); G3DSA:3.30.420.40 (GENE3D); G3DSA:3.90.640.10 (GENE3D); IPR013126 (PFAM); G3DSA:3.30.420.40 (GENE3D); IPR029047 (G3DSA:2.60.34.GENE3D); IPR029048 (G3DSA:1.20.1270.GENE3D); mobidb-lite (MOBIDB…	P:GO:0006457; P:GO:0006458; P:GO:0006508; P:GO:0006511; P:GO:0006807; P:GO:0006950; P:GO:0006986; P:GO:0007154; P:GO:0007165; P:GO:0008152; P:GO:0009056; P:GO:0009057; P:GO:0009987; P:GO:0010033; P:GO:0010243; P:GO:0010498; P:GO:0019538; P:GO:0019538; P:GO:0019941; P:GO:0023052; P:GO:0030163; P:GO:0030163; P:GO:0030433; P:GO:0030968; P:GO:0033554; P:GO:0034620; P:GO:0034976; P:GO:0035966; P:GO:00…	P:protein folding; P:'de novo' protein folding; P:proteolysis; P:ubiquitin-dependent protein catabolic process; P:nitrogen compound metabolic process; P:response to stress; P:response to unfolded protein; P:cell communication; P:signal transduction; P:metabolic process; P:catabolic process; P:macromolecule catabolic process; P:cellular process; P:response to organic substance; P:response to organ…
[INTERPRO, BLASTED, MAPPED, GO-SLIM]	TRINITY_DN2608_c0_g1_i6	Umi_contig00268	XP_015880930.1 G-type lectin S-receptor-like serine/threonine-protein kinase At4g03230 [Ziziphus jujuba var. spinosa]	XP_015880930.1	G-type lectin S-receptor-like serine/threonine-protein kinase At4g03230	Ziziphus jujuba var. spinosa	6116	50	0	77.66	4	P:GO:0009987; P:GO:0036211; F:GO:0000166; F:GO:0016301	P:cellular process; P:protein modification process; F:nucleotide binding; F:kinase activity	EC:2.7.1; EC:1	Transferring phosphorus-containing groups; Oxidoreductases	G3DSA:3.30.200.20:FF:000330 (FUNFAM); G3DSA:1.10.510.10:FF:000240 (FUNFAM); G3DSA:3.30.200.20 (GENE3D); G3DSA:1.10.510.10 (GENE3D); IPR001245 (PFAM); PIRSR000556-1 (PIRSR); PIRSR038189-1 (PIRSR); PIRSR000551-51 (PIRSR); PIRSR000632-2 (PIRSR); PIRSR000619-2 (PIRSR); PIRSR000551-50 (PIRSR); PIRSR000661-51 (PIRSR); PIRSR038172-1 (PIRSR); PIRSR000605-50 (PIRSR); PIRSR037281-2 (PIRSR); PIRSR000620-2 (…	P:GO:0006468; F:GO:0004672; F:GO:0005524	P:protein phosphorylation; F:protein kinase activity; F:ATP binding
[INTERPRO, BLASTED, MAPPED, GO-SLIM]	TRINITY_DN1637_c0_g1_i1	Umi_contig00269	XP_010089017.1 extra-large guanine nucleotide-binding protein 1 [Morus notabilis]	XP_010089017.1	extra-large guanine nucleotide-binding protein 1	Morus notabilis	6111	50	0	87.45	11	P:GO:0007188; P:GO:0043949; P:GO:0045761; F:GO:0001664; F:GO:0003924; F:GO:0019001; F:GO:0031683; C:GO:0031234; C:GO:0097478; C:GO:0098797; C:GO:1902494	P:adenylate cyclase-modulating G protein-coupled receptor signaling pathway; P:regulation of cAMP-mediated signaling; P:regulation of adenylate cyclase activity; F:G protein-coupled receptor binding; F:GTPase activity; F:guanyl nucleotide binding; F:G-protein beta/gamma-subunit complex binding; C:extrinsic component of cytoplasmic side of plasma membrane; C:leaflet of membrane bilayer; C:plasma m…	EC:3.6.1.15	Nucleoside-triphosphate phosphatase	IPR001019 (PRINTS); G3DSA:3.40.50.300:FF:001647 (FUNFAM); G3DSA:1.10.400.10:FF:000005 (FUNFAM); IPR027417 (G3DSA:3.40.50.GENE3D); IPR001019 (PFAM); IPR011025 (G3DSA:1.10.400.GENE3D); mobidb-lite (MOBIDB_LITE); IPR001019 (PANTHER); IPR001019 (PROSITE_PROFILES); IPR001019 (CDD); IPR011025 (SUPERFAMILY); IPR027417 (SUPERFAMILY)	P:GO:0007154; P:GO:0007165; P:GO:0007186; P:GO:0007188; P:GO:0009966; P:GO:0009987; P:GO:0010646; P:GO:0019932; P:GO:0019933; P:GO:0019935; P:GO:0023051; P:GO:0023052; P:GO:0031279; P:GO:0035556; P:GO:0043949; P:GO:0045761; P:GO:0048583; P:GO:0050789; P:GO:0050790; P:GO:0050794; P:GO:0050896; P:GO:0051339; P:GO:0051716; P:GO:0065007; P:GO:0065009; P:GO:1902531; F:GO:0001664; F:GO:0003824; F:GO:00…	P:cell communication; P:signal transduction; P:G protein-coupled receptor signaling pathway; P:adenylate cyclase-modulating G protein-coupled receptor signaling pathway; P:regulation of signal transduction; P:cellular process; P:regulation of cell communication; P:second-messenger-mediated signaling; P:cAMP-mediated signaling; P:cyclic-nucleotide-mediated signaling; P:regulation of signaling; P:s…
[INTERPRO, NO-BLAST]	TRINITY_DN8487_c0_g1_i2	Umi_contig00270	---NA---	---NA---	---NA---	---NA---	6109	---NA---	---NA---	---NA---	---NA---	---NA---	---NA---	---NA---	---NA---	mobidb-lite (MOBIDB_LITE)	no GO terms	no GO terms
[INTERPRO, BLASTED, MAPPED, GO-SLIM]	TRINITY_DN96_c0_g1_i6	Umi_contig00271	XP_031282623.1 phosphomethylpyrimidine synthase, chloroplastic isoform X4 [Pistacia vera]	XP_031282623.1	phosphomethylpyrimidine synthase, chloroplastic isoform X4	Pistacia vera	6106	50	0	94.66	4	P:GO:0009058; P:GO:0009987; F:GO:0003824; F:GO:0005488	P:biosynthetic process; P:cellular process; F:catalytic activity; F:binding	EC:4.1	Carbon-carbon lyases	G3DSA:3.20.20.540:FF:000001 (FUNFAM); IPR002817 (PFAM); IPR002817 (NCBIFAM); G3DSA:6.10.250.620 (GENE3D); IPR038521 (G3DSA:3.20.20.GENE3D); SFLDG01114 (SFLD); SFLDS00113 (SFLD); IPR002817 (SFLD); mobidb-lite (MOBIDB_LITE); IPR002817 (PANTHER); IPR037509 (HAMAP)	P:GO:0009228; F:GO:0016830; F:GO:0051536	P:thiamine biosynthetic process; F:carbon-carbon lyase activity; F:iron-sulfur cluster binding
[INTERPRO, BLASTED, MAPPED, GO-SLIM]	TRINITY_DN24936_c0_g1_i2	Umi_contig00272	XP_048323371.1 sister chromatid cohesion protein PDS5 homolog A isoform X1 [Ziziphus jujuba var. spinosa]	XP_048323371.1	sister chromatid cohesion protein PDS5 homolog A isoform X1	Ziziphus jujuba var. spinosa	6106	50	0	84.84	12	P:GO:0000070; P:GO:0006289; P:GO:0007064; P:GO:0032508; P:GO:1990918; F:GO:0003677; F:GO:0003678; F:GO:0005524; F:GO:0016818; C:GO:0000785; C:GO:0005634; C:GO:0016020	P:mitotic sister chromatid segregation; P:nucleotide-excision repair; P:mitotic sister chromatid cohesion; P:DNA duplex unwinding; P:double-strand break repair involved in meiotic recombination; F:DNA binding; F:DNA helicase activity; F:ATP binding; F:hydrolase activity, acting on acid anhydrides, in phosphorus-containing anhydrides; C:chromatin; C:nucleus; C:membrane	EC:3.6.1	Acting on acid anhydrides	G3DSA:2.30.30.140:FF:000033 (FUNFAM); G3DSA:1.25.10.10:FF:000420 (FUNFAM); PF20168 (PFAM); IPR011989 (G3DSA:1.25.10.GENE3D); G3DSA:2.30.30.140 (GENE3D); mobidb-lite (MOBIDB_LITE); mobidb-lite (MOBIDB_LITE); mobidb-lite (MOBIDB_LITE); mobidb-lite (MOBIDB_LITE); mobidb-lite (MOBIDB_LITE); mobidb-lite (MOBIDB_LITE); mobidb-lite (MOBIDB_LITE); mobidb-lite (MOBIDB_LITE); mobidb-lite (MOBIDB_LITE); mob…	P:GO:0000070; P:GO:0000278; P:GO:0000280; P:GO:0000819; P:GO:0006139; P:GO:0006259; P:GO:0006281; P:GO:0006725; P:GO:0006807; P:GO:0006950; P:GO:0006974; P:GO:0006996; P:GO:0007049; P:GO:0007059; P:GO:0007062; P:GO:0007064; P:GO:0008152; P:GO:0009987; P:GO:0016043; P:GO:0022402; P:GO:0033554; P:GO:0034641; P:GO:0043170; P:GO:0044237; P:GO:0044238; P:GO:0044260; P:GO:0046483; P:GO:0048285; P:GO:00…	P:mitotic sister chromatid segregation; P:mitotic cell cycle; P:nuclear division; P:sister chromatid segregation; P:nucleobase-containing compound metabolic process; P:DNA metabolic process; P:DNA repair; P:cellular aromatic compound metabolic process; P:nitrogen compound metabolic process; P:response to stress; P:DNA damage response; P:organelle organization; P:cell cycle; P:chromosome segregati…
[INTERPRO, BLASTED, MAPPED, GO-SLIM]	TRINITY_DN265_c0_g1_i1	Umi_contig00273	XP_024024722.1 SAC3 family protein A [Morus notabilis]	XP_024024722.1	SAC3 family protein A	Morus notabilis	6103	50	0	67.85	2	C:GO:0005634; C:GO:0016020	C:nucleus; C:membrane	---NA---	---NA---	IPR005062 (PFAM); G3DSA:1.25.40.990 (GENE3D); mobidb-lite (MOBIDB_LITE); mobidb-lite (MOBIDB_LITE); mobidb-lite (MOBIDB_LITE); mobidb-lite (MOBIDB_LITE); mobidb-lite (MOBIDB_LITE); mobidb-lite (MOBIDB_LITE); mobidb-lite (MOBIDB_LITE); mobidb-lite (MOBIDB_LITE); mobidb-lite (MOBIDB_LITE); mobidb-lite (MOBIDB_LITE); IPR045107 (PANTHER)	C:GO:0005622; C:GO:0005634; C:GO:0016020; C:GO:0043226; C:GO:0043227; C:GO:0043229; C:GO:0043231; C:GO:0110165	C:intracellular anatomical structure; C:nucleus; C:membrane; C:organelle; C:membrane-bounded organelle; C:intracellular organelle; C:intracellular membrane-bounded organelle; C:cellular anatomical entity
[INTERPRO, BLASTED, MAPPED, GO-SLIM]	TRINITY_DN2133_c0_g1_i5	Umi_contig00274	XP_023923266.1 uncharacterized protein LOC112034678 isoform X1 [Quercus suber]	XP_023923266.1	uncharacterized protein LOC112034678 isoform X1	Quercus suber	6103	50	0	60.74	1	F:GO:0005515	F:protein binding	---NA---	---NA---	IPR003169 (PFAM); IPR035445 (G3DSA:3.30.1490.GENE3D); mobidb-lite (MOBIDB_LITE); mobidb-lite (MOBIDB_LITE); mobidb-lite (MOBIDB_LITE); mobidb-lite (MOBIDB_LITE); mobidb-lite (MOBIDB_LITE); mobidb-lite (MOBIDB_LITE); PTHR46992 (PANTHER); IPR003169 (PROSITE_PROFILES); IPR035445 (SUPERFAMILY)	F:GO:0005515	F:protein binding
[INTERPRO, BLASTED, MAPPED]	TRINITY_DN779_c0_g1_i4	Umi_contig00275	XP_028242141.1 sulfoquinovosyl transferase SQD2-like [Glycine soja]	XP_028242141.1	sulfoquinovosyl transferase SQD2-like	Glycine soja	6100	50	6.2202e-15	76.52	14	P:GO:0019049; P:GO:0039504; P:GO:0039505; P:GO:0039521; P:GO:0046776; F:GO:0005525; F:GO:0017124; C:GO:0005576; C:GO:0016020; C:GO:0020002; C:GO:0033644; C:GO:0044177; C:GO:0044178; C:GO:0044423	P:mitigation of host antiviral defense response; P:suppression by virus of host adaptive immune response; P:suppression by virus of host antigen processing and presentation of peptide antigen via MHC class II; P:suppression by virus of host autophagy; P:suppression by virus of host antigen processing and presentation of peptide antigen via MHC class I; F:GTP binding; F:SH3 domain binding; C:extra…	---NA---	---NA---	no IPS match	no IPS match	no IPS match
[INTERPRO, BLASTED, MAPPED, GO-SLIM]	TRINITY_DN7672_c0_g1_i10	Umi_contig00276	XP_024030764.1 G patch domain-containing protein TGH [Morus notabilis]	XP_024030764.1	G patch domain-containing protein TGH	Morus notabilis	6100	50	0	78.13	4	P:GO:0006396; F:GO:0003723; C:GO:0005634; C:GO:0016020	P:RNA processing; F:RNA binding; C:nucleus; C:membrane	---NA---	---NA---	G3DSA:1.10.10.790:FF:000012 (FUNFAM); IPR035967 (G3DSA:1.10.10.GENE3D); IPR000061 (PFAM); mobidb-lite (MOBIDB_LITE); mobidb-lite (MOBIDB_LITE); mobidb-lite (MOBIDB_LITE); mobidb-lite (MOBIDB_LITE); mobidb-lite (MOBIDB_LITE); mobidb-lite (MOBIDB_LITE); mobidb-lite (MOBIDB_LITE); mobidb-lite (MOBIDB_LITE); mobidb-lite (MOBIDB_LITE); PTHR13384 (PANTHER); IPR000061 (PROSITE_PROFILES); IPR035967 (SUPE…	P:GO:0006396; F:GO:0003676; F:GO:0003723; F:GO:0005488; F:GO:0097159; F:GO:1901363; C:GO:0005622; C:GO:0005634; C:GO:0016020; C:GO:0043226; C:GO:0043227; C:GO:0043229; C:GO:0043231; C:GO:0110165	P:RNA processing; F:nucleic acid binding; F:RNA binding; F:binding; F:organic cyclic compound binding; F:heterocyclic compound binding; C:intracellular anatomical structure; C:nucleus; C:membrane; C:organelle; C:membrane-bounded organelle; C:intracellular organelle; C:intracellular membrane-bounded organelle; C:cellular anatomical entity
[INTERPRO, BLASTED, MAPPED, GO-SLIM]	TRINITY_DN6756_c0_g1_i3	Umi_contig00277	XP_024024852.1 ATP-dependent DNA helicase homolog RECG, chloroplastic isoform X1 [Morus notabilis]	XP_024024852.1	ATP-dependent DNA helicase homolog RECG, chloroplastic isoform X1	Morus notabilis	6092	50	0	76.67	5	P:GO:0006281; F:GO:0003676; F:GO:0003678; F:GO:0005524; F:GO:0016887	P:DNA repair; F:nucleic acid binding; F:DNA helicase activity; F:ATP binding; F:ATP hydrolysis activity	EC:3.6.1.15	Nucleoside-triphosphate phosphatase	IPR011545 (PFAM); IPR027417 (G3DSA:3.40.50.GENE3D); IPR047112 (PANTHER); IPR014001 (PROSITE_PROFILES); IPR027417 (SUPERFAMILY); IPR012340 (SUPERFAMILY)	P:GO:0006139; P:GO:0006259; P:GO:0006281; P:GO:0006725; P:GO:0006807; P:GO:0006950; P:GO:0006974; P:GO:0008152; P:GO:0009987; P:GO:0033554; P:GO:0034641; P:GO:0043170; P:GO:0044237; P:GO:0044238; P:GO:0044260; P:GO:0046483; P:GO:0050896; P:GO:0051716; P:GO:0071704; P:GO:0090304; P:GO:1901360; F:GO:0003676; F:GO:0003678; F:GO:0003824; F:GO:0004386; F:GO:0005524; F:GO:0008094; F:GO:0016462; F:GO:00…	P:nucleobase-containing compound metabolic process; P:DNA metabolic process; P:DNA repair; P:cellular aromatic compound metabolic process; P:nitrogen compound metabolic process; P:response to stress; P:DNA damage response; P:metabolic process; P:cellular process; P:cellular response to stress; P:cellular nitrogen compound metabolic process; P:macromolecule metabolic process; P:cellular metabolic …
[INTERPRO, BLASTED, MAPPED, GO-SLIM]	TRINITY_DN6481_c3_g1_i1	Umi_contig00278	XP_010096611.1 ARF guanine-nucleotide exchange factor GNOM [Morus notabilis]	XP_010096611.1	ARF guanine-nucleotide exchange factor GNOM	Morus notabilis	6088	50	0	90.64	2	P:GO:0007165; F:GO:0030234	P:signal transduction; F:enzyme regulator activity	---NA---	---NA---	G3DSA:1.10.1000.11:FF:000010 (FUNFAM); G3DSA:1.10.220.20:FF:000005 (FUNFAM); IPR000904 (PFAM); G3DSA:1.10.220.20 (GENE3D); IPR032691 (PFAM); IPR023394 (G3DSA:1.10.1000.GENE3D); mobidb-lite (MOBIDB_LITE); mobidb-lite (MOBIDB_LITE); mobidb-lite (MOBIDB_LITE); PTHR10663 (PANTHER); IPR000904 (PROSITE_PROFILES); IPR000904 (CDD); IPR016024 (SUPERFAMILY); IPR035999 (SUPERFAMILY)	P:GO:0032012; F:GO:0005085	P:regulation of ARF protein signal transduction; F:guanyl-nucleotide exchange factor activity
[INTERPRO, BLASTED, MAPPED]	TRINITY_DN24164_c0_g1_i1	Umi_contig00279	XP_030493527.1 uncharacterized protein LOC115709543 [Cannabis sativa]	XP_030493527.1	uncharacterized protein LOC115709543	Cannabis sativa	6084	50	0	62.66	8	F:GO:0005198; C:GO:0005886; C:GO:0016020; C:GO:0016020; C:GO:0019031; C:GO:0020002; C:GO:0033644; C:GO:0055036	F:structural molecule activity; C:plasma membrane; C:membrane; C:membrane; C:viral envelope; C:host cell plasma membrane; C:host cell membrane; C:virion membrane	---NA---	---NA---	IPR036890 (G3DSA:3.30.565.GENE3D); mobidb-lite (MOBIDB_LITE); PTHR32387 (PANTHER); IPR036890 (SUPERFAMILY)	no GO terms	no GO terms
[INTERPRO, BLASTED, MAPPED, GO-SLIM]	TRINITY_DN611_c0_g1_i9	Umi_contig00280	XP_030498127.1 catalase isozyme 2 [Cannabis sativa]	XP_030498127.1	catalase isozyme 2	Cannabis sativa	6075	50	0	92	7	P:GO:0006979; P:GO:0044248; P:GO:1901700; F:GO:0004096; F:GO:0020037; C:GO:0005777; C:GO:0005886	P:response to oxidative stress; P:cellular catabolic process; P:response to oxygen-containing compound; F:catalase activity; F:heme binding; C:peroxisome; C:plasma membrane	EC:1.11.1.6	Catalase	IPR018028 (PRINTS); G3DSA:2.40.180.10:FF:000002 (FUNFAM); G3DSA:2.40.180.10 (GENE3D); IPR010582 (PFAM); IPR011614 (PFAM); IPR024711 (PIRSF); PIRSR038928-2 (PIRSR); PIRSR038927-3 (PIRSR); PIRSR000296-2 (PIRSR); PIRSR038928-1 (PIRSR); PIRSR000296-1 (PIRSR); PIRSR038927-1 (PIRSR); PIRSR038927-2 (PIRSR); IPR018028 (PANTHER); IPR018028 (PROSITE_PROFILES); cd08154 (CDD); IPR020835 (SUPERFAMILY)	P:GO:0006950; P:GO:0006979; P:GO:0008152; P:GO:0009056; P:GO:0009987; P:GO:0042221; P:GO:0044237; P:GO:0044248; P:GO:0050896; P:GO:1901700; F:GO:0003824; F:GO:0004096; F:GO:0005488; F:GO:0016491; F:GO:0020037; F:GO:0046906; F:GO:0097159; F:GO:1901363; C:GO:0005622; C:GO:0005737; C:GO:0005777; C:GO:0005886; C:GO:0016020; C:GO:0042579; C:GO:0043226; C:GO:0043227; C:GO:0043229; C:GO:0043231; C:GO:00…	P:response to stress; P:response to oxidative stress; P:metabolic process; P:catabolic process; P:cellular process; P:response to chemical; P:cellular metabolic process; P:cellular catabolic process; P:response to stimulus; P:response to oxygen-containing compound; F:catalytic activity; F:catalase activity; F:binding; F:oxidoreductase activity; F:heme binding; F:tetrapyrrole binding; F:organic cy…
[INTERPRO, BLASTED, MAPPED, GO-SLIM]	TRINITY_DN1025_c0_g1_i5	Umi_contig00281	XP_010108816.1 protein RST1 isoform X1 [Morus notabilis]	XP_010108816.1	protein RST1 isoform X1	Morus notabilis	6074	50	0	81.14	1	P:GO:0008152	P:metabolic process	---NA---	---NA---	IPR045163 (PANTHER); IPR016024 (SUPERFAMILY)	P:GO:0060147	P:regulation of post-transcriptional gene silencing
[INTERPRO, BLASTED, MAPPED, GO-SLIM]	TRINITY_DN4062_c0_g1_i6	Umi_contig00282	XP_024928613.2 dicer-like protein 4 [Ziziphus jujuba var. spinosa]	XP_024928613.2	dicer-like protein 4	Ziziphus jujuba var. spinosa	6067	50	0	78.58	9	P:GO:0006396; P:GO:0035194; F:GO:0003723; F:GO:0004525; F:GO:0005515; F:GO:0005524; C:GO:0005634; C:GO:0005737; C:GO:0016020	P:RNA processing; P:regulatory ncRNA-mediated post-transcriptional gene silencing; F:RNA binding; F:ribonuclease III activity; F:protein binding; F:ATP binding; C:nucleus; C:cytoplasm; C:membrane	EC:3.1.30; EC:3.1.26.3	Acting on ester bonds; Ribonuclease III	G3DSA:3.30.160.380:FF:000001 (FUNFAM); G3DSA:1.10.1520.10:FF:000004 (FUNFAM); G3DSA:3.40.50.300:FF:000420 (FUNFAM); IPR036389 (G3DSA:1.10.1520.GENE3D); IPR027417 (G3DSA:3.40.50.GENE3D); IPR036389 (G3DSA:1.10.1520.GENE3D); IPR000999 (PFAM); IPR001650 (PFAM); IPR027417 (G3DSA:3.40.50.GENE3D); G3DSA:3.30.160.20 (GENE3D); G3DSA:2.170.260.10 (GENE3D); PF03368 (PFAM); IPR003100 (PFAM); IPR011545 (PFAM)…	P:GO:0006139; P:GO:0006396; P:GO:0006725; P:GO:0006807; P:GO:0008152; P:GO:0009892; P:GO:0009987; P:GO:0010467; P:GO:0010468; P:GO:0010605; P:GO:0010608; P:GO:0010629; P:GO:0016070; P:GO:0016441; P:GO:0019222; P:GO:0031047; P:GO:0034641; P:GO:0035194; P:GO:0043170; P:GO:0044237; P:GO:0044238; P:GO:0046483; P:GO:0048519; P:GO:0050789; P:GO:0060255; P:GO:0065007; P:GO:0071704; P:GO:0090304; P:GO:19…	P:nucleobase-containing compound metabolic process; P:RNA processing; P:cellular aromatic compound metabolic process; P:nitrogen compound metabolic process; P:metabolic process; P:negative regulation of metabolic process; P:cellular process; P:gene expression; P:regulation of gene expression; P:negative regulation of macromolecule metabolic process; P:post-transcriptional regulation of gene expre…
[INTERPRO, BLASTED, MAPPED, GO-SLIM]	TRINITY_DN68_c0_g1_i4	Umi_contig00283	XP_024930709.1 helicase and polymerase-containing protein TEBICHI isoform X1 [Ziziphus jujuba var. spinosa]	XP_024930709.1	helicase and polymerase-containing protein TEBICHI isoform X1	Ziziphus jujuba var. spinosa	6063	50	3.47327e-153	75.39	4	P:GO:0006261; P:GO:0006302; F:GO:0003677; F:GO:0003887	P:DNA-templated DNA replication; P:double-strand break repair; F:DNA binding; F:DNA-directed DNA polymerase activity	EC:2.7.7.7	DNA-directed DNA polymerase	G3DSA:1.20.1060.10:FF:000003 (FUNFAM); G3DSA:1.20.1060.10 (GENE3D); IPR001098 (PFAM); IPR002298 (PANTHER); IPR043502 (SUPERFAMILY)	P:GO:0006139; P:GO:0006259; P:GO:0006260; P:GO:0006261; P:GO:0006281; P:GO:0006302; P:GO:0006725; P:GO:0006807; P:GO:0006950; P:GO:0006974; P:GO:0008152; P:GO:0009987; P:GO:0033554; P:GO:0034641; P:GO:0043170; P:GO:0044237; P:GO:0044238; P:GO:0044260; P:GO:0046483; P:GO:0050896; P:GO:0051716; P:GO:0071704; P:GO:0090304; P:GO:1901360; F:GO:0003677; F:GO:0003824; F:GO:0003887; F:GO:0016740; F:GO:00…	P:nucleobase-containing compound metabolic process; P:DNA metabolic process; P:DNA replication; P:DNA-templated DNA replication; P:DNA repair; P:double-strand break repair; P:cellular aromatic compound metabolic process; P:nitrogen compound metabolic process; P:response to stress; P:DNA damage response; P:metabolic process; P:cellular process; P:cellular response to stress; P:cellular nitrogen co…
[INTERPRO, BLASTED, MAPPED, GO-SLIM]	TRINITY_DN3894_c1_g1_i1	Umi_contig00284	XP_015884267.2 protein TIC 55, chloroplastic [Ziziphus jujuba var. spinosa]	XP_015884267.2	protein TIC 55, chloroplastic	Ziziphus jujuba var. spinosa	6039	50	0	88.04	5	P:GO:0045036; F:GO:0010277; F:GO:0051537; C:GO:0009507; C:GO:0016020	P:protein targeting to chloroplast; F:chlorophyllide a oxygenase [overall] activity; F:2 iron, 2 sulfur cluster binding; C:chloroplast; C:membrane	EC:1.13.12; EC:1.14.13.122	Acting on single donors with incorporation of molecular oxygen (oxygenases). The oxygen incorporated need not be derived from O(2); Chlorophyllide a oxygenase	IPR013626 (PFAM); G3DSA:3.90.380.10 (GENE3D); IPR017941 (PFAM); IPR036922 (G3DSA:2.102.10.GENE3D); mobidb-lite (MOBIDB_LITE); PTHR21266 (PANTHER); IPR017941 (PROSITE_PROFILES); IPR036922 (SUPERFAMILY); SSF55961 (SUPERFAMILY)	P:GO:0006605; P:GO:0006810; P:GO:0006886; P:GO:0008104; P:GO:0008104; P:GO:0009987; P:GO:0015031; P:GO:0033036; P:GO:0033365; P:GO:0045036; P:GO:0045184; P:GO:0046907; P:GO:0051179; P:GO:0051234; P:GO:0051641; P:GO:0051649; P:GO:0070727; P:GO:0071702; P:GO:0071705; P:GO:0072594; P:GO:0072596; P:GO:0072598; F:GO:0010277; F:GO:0051537; C:GO:0005622; C:GO:0005737; C:GO:0009507; C:GO:0009536; C:GO:00…	P:protein targeting; P:transport; P:intracellular protein transport; P:protein localization; P:protein localization; P:cellular process; P:protein transport; P:macromolecule localization; P:protein localization to organelle; P:protein targeting to chloroplast; P:establishment of protein localization; P:intracellular transport; P:localization; P:establishment of localization; P:cellular localizati…
[INTERPRO, BLASTED, MAPPED, GO-SLIM]	TRINITY_DN13054_c1_g1_i1	Umi_contig00285	XP_024024512.1 serine/threonine-protein kinase ATM [Morus notabilis]	XP_024024512.1	serine/threonine-protein kinase ATM	Morus notabilis	6037	50	0	85.43	2	P:GO:0006281; F:GO:0004674	P:DNA repair; F:protein serine/threonine kinase activity	EC:2.7.11.1	Non-specific serine/threonine protein kinase	G3DSA:3.30.1010.10:FF:000023 (FUNFAM); G3DSA:1.10.1070.11:FF:000015 (FUNFAM); IPR000403 (PFAM); IPR036940 (G3DSA:1.10.1070.GENE3D); G3DSA:3.30.1010.10 (GENE3D); IPR038980 (PANTHER); IPR014009 (PROSITE_PROFILES); IPR000403 (PROSITE_PROFILES); IPR044107 (CDD); IPR011009 (SUPERFAMILY)	P:GO:0006281; P:GO:0006974; F:GO:0004674	P:DNA repair; P:DNA damage response; F:protein serine/threonine kinase activity
[INTERPRO, BLASTED, MAPPED]	TRINITY_DN2869_c0_g1_i1	Umi_contig00286	XP_015881461.2 uncharacterized protein LOC107417346 isoform X1 [Ziziphus jujuba var. spinosa]	XP_015881461.2	uncharacterized protein LOC107417346 isoform X1	Ziziphus jujuba var. spinosa	6033	50	0	61.92	17	P:GO:0006119; P:GO:0009060; P:GO:0015670; P:GO:0015990; P:GO:0022904; P:GO:0072488; F:GO:0004129; F:GO:0005515; F:GO:0008519; F:GO:0020037; F:GO:0042802; F:GO:0046872; C:GO:0005886; C:GO:0016020; C:GO:0016020; C:GO:0045277; C:GO:0070469	P:oxidative phosphorylation; P:aerobic respiration; P:carbon dioxide transport; P:electron transport coupled proton transport; P:respiratory electron transport chain; P:ammonium transmembrane transport; F:cytochrome-c oxidase activity; F:protein binding; F:ammonium transmembrane transporter activity; F:heme binding; F:identical protein binding; F:metal ion binding; C:plasma membrane; C:membrane; …	---NA---	---NA---	G3DSA:3.30.160.60 (GENE3D); mobidb-lite (MOBIDB_LITE); mobidb-lite (MOBIDB_LITE); mobidb-lite (MOBIDB_LITE); mobidb-lite (MOBIDB_LITE); mobidb-lite (MOBIDB_LITE); mobidb-lite (MOBIDB_LITE); mobidb-lite (MOBIDB_LITE); mobidb-lite (MOBIDB_LITE); mobidb-lite (MOBIDB_LITE); mobidb-lite (MOBIDB_LITE); mobidb-lite (MOBIDB_LITE); mobidb-lite (MOBIDB_LITE); mobidb-lite (MOBIDB_LITE); PTHR35767 (PANTHER)	no GO terms	no GO terms
[INTERPRO, BLASTED, MAPPED, GO-SLIM]	TRINITY_DN123_c1_g1_i2	Umi_contig00287	XP_024031765.1 uncharacterized protein LOC21398092 [Morus notabilis]	XP_024031765.1	uncharacterized protein LOC21398092	Morus notabilis	6032	50	0	72.51	1	F:GO:0005515	F:protein binding	---NA---	---NA---	G3DSA:3.40.1740.10 (GENE3D); G3DSA:3.40.30.10 (GENE3D); IPR003774 (PFAM); PIRSR037293-1 (PIRSR); mobidb-lite (MOBIDB_LITE); mobidb-lite (MOBIDB_LITE); mobidb-lite (MOBIDB_LITE); IPR003774 (PANTHER); IPR006594 (PROSITE_PROFILES); IPR036249 (SUPERFAMILY); SSF143456 (SUPERFAMILY)	F:GO:0005515	F:protein binding
[INTERPRO, BLASTED, MAPPED, GO-SLIM]	TRINITY_DN7125_c0_g1_i4	Umi_contig00288	XP_048318246.1 cleavage and polyadenylation specificity factor subunit 6 [Ziziphus jujuba var. spinosa]	XP_048318246.1	cleavage and polyadenylation specificity factor subunit 6	Ziziphus jujuba var. spinosa	6027	50	1.49431e-129	77.36	6	P:GO:0006378; P:GO:0050684; P:GO:0090305; F:GO:0003729; C:GO:0005847; C:GO:0016020	P:mRNA polyadenylation; P:regulation of mRNA processing; P:nucleic acid phosphodiester bond hydrolysis; F:mRNA binding; C:mRNA cleavage and polyadenylation specificity factor complex; C:membrane	---NA---	---NA---	IPR000504 (PFAM); IPR012677 (G3DSA:3.30.70.GENE3D); mobidb-lite (MOBIDB_LITE); mobidb-lite (MOBIDB_LITE); mobidb-lite (MOBIDB_LITE); mobidb-lite (MOBIDB_LITE); IPR034772 (PANTHER); IPR000504 (PROSITE_PROFILES); cd12372 (CDD); IPR035979 (SUPERFAMILY)	P:GO:0006139; P:GO:0006378; P:GO:0006396; P:GO:0006397; P:GO:0006725; P:GO:0006807; P:GO:0008152; P:GO:0009987; P:GO:0010467; P:GO:0016070; P:GO:0016071; P:GO:0019219; P:GO:0019222; P:GO:0031123; P:GO:0031124; P:GO:0031323; P:GO:0034641; P:GO:0043170; P:GO:0044237; P:GO:0044238; P:GO:0046483; P:GO:0050684; P:GO:0050789; P:GO:0050794; P:GO:0051171; P:GO:0051252; P:GO:0060255; P:GO:0065007; P:GO:00…	P:nucleobase-containing compound metabolic process; P:mRNA polyadenylation; P:RNA processing; P:mRNA processing; P:cellular aromatic compound metabolic process; P:nitrogen compound metabolic process; P:metabolic process; P:cellular process; P:gene expression; P:RNA metabolic process; P:mRNA metabolic process; P:regulation of nucleobase-containing compound metabolic process; P:regulation of metabo…
[INTERPRO, BLASTED, MAPPED]	TRINITY_DN2223_c0_g1_i4	Umi_contig00289	XP_024030661.1 LOW QUALITY PROTEIN: uncharacterized protein LOC21406117 [Morus notabilis]	XP_024030661.1	LOW QUALITY PROTEIN: uncharacterized protein LOC21406117	Morus notabilis	6027	50	0	89.35	12	P:GO:0006754; P:GO:0006811; P:GO:0015986; P:GO:0046034; P:GO:1902600; F:GO:0000166; F:GO:0005524; F:GO:0046933; F:GO:0046961; C:GO:0009507; C:GO:0016020; C:GO:0045261	P:ATP biosynthetic process; P:monoatomic ion transport; P:proton motive force-driven ATP synthesis; P:ATP metabolic process; P:proton transmembrane transport; F:nucleotide binding; F:ATP binding; F:proton-transporting ATP synthase activity, rotational mechanism; F:proton-transporting ATPase activity, rotational mechanism; C:chloroplast; C:membrane; C:proton-transporting ATP synthase complex, cata…	---NA---	---NA---	PTHR31513 (PANTHER)	no GO terms	no GO terms
[INTERPRO, BLASTED, MAPPED, GO-SLIM]	TRINITY_DN35980_c0_g1_i2	Umi_contig00290	XP_015885553.2 uncharacterized ATP-dependent helicase C29A10.10c [Ziziphus jujuba var. spinosa]	XP_015885553.2	uncharacterized ATP-dependent helicase C29A10.10c	Ziziphus jujuba var. spinosa	6023	50	0	85.49	5	F:GO:0003676; F:GO:0003724; F:GO:0005524; F:GO:0016787; C:GO:0043229	F:nucleic acid binding; F:RNA helicase activity; F:ATP binding; F:hydrolase activity; C:intracellular organelle	EC:3.6.4.13	RNA helicase	G3DSA:3.40.50.300:FF:000326 (FUNFAM); IPR027417 (G3DSA:3.40.50.GENE3D); IPR041677 (PFAM); IPR041679 (PFAM); IPR027417 (G3DSA:3.40.50.GENE3D); mobidb-lite (MOBIDB_LITE); mobidb-lite (MOBIDB_LITE); mobidb-lite (MOBIDB_LITE); mobidb-lite (MOBIDB_LITE); mobidb-lite (MOBIDB_LITE); mobidb-lite (MOBIDB_LITE); mobidb-lite (MOBIDB_LITE); mobidb-lite (MOBIDB_LITE); mobidb-lite (MOBIDB_LITE); mobidb-lite (M…	F:GO:0004386	F:helicase activity
[INTERPRO, BLASTED, MAPPED, GO-SLIM]	TRINITY_DN8299_c0_g1_i5	Umi_contig00291	XP_008244761.1 phospholipid-transporting ATPase 1-like isoform X1 [Prunus mume]	XP_008244761.1	phospholipid-transporting ATPase 1-like isoform X1	Prunus mume	6021	50	0	86.35	6	P:GO:0045332; F:GO:0000287; F:GO:0005524; F:GO:0016887; F:GO:0140326; C:GO:0005886	P:phospholipid translocation; F:magnesium ion binding; F:ATP binding; F:ATP hydrolysis activity; F:ATPase-coupled intramembrane lipid transporter activity; C:plasma membrane	EC:7.6.2.1; EC:3.6.1.15	P-type phospholipid transporter; Nucleoside-triphosphate phosphatase	PR00119 (PRINTS); G3DSA:3.40.50.1000:FF:000221 (FUNFAM); G3DSA:3.40.50.1000:FF:000001 (FUNFAM); PF00122 (PFAM); PF13246 (PFAM); IPR023299 (G3DSA:3.40.1110.GENE3D); G3DSA:2.70.150.10 (GENE3D); IPR006539 (NCBIFAM); IPR023214 (G3DSA:3.40.50.GENE3D); IPR001757 (NCBIFAM); IPR032631 (PFAM); IPR032630 (PFAM); SFLDG00002 (SFLD); IPR044492 (SFLD); PTHR24092 (PANTHER); cd02073 (CDD); IPR036412 (SUPERFAMILY…	P:GO:0006810; P:GO:0006869; P:GO:0009987; P:GO:0010876; P:GO:0015748; P:GO:0015914; P:GO:0016043; P:GO:0033036; P:GO:0034204; P:GO:0045332; P:GO:0051179; P:GO:0051234; P:GO:0061024; P:GO:0065007; P:GO:0065008; P:GO:0071702; P:GO:0071840; P:GO:0097035; F:GO:0000166; F:GO:0000287; F:GO:0003824; F:GO:0005215; F:GO:0005319; F:GO:0005524; F:GO:0016462; F:GO:0016787; F:GO:0016817; F:GO:0016818; F:GO:00…	P:transport; P:lipid transport; P:cellular process; P:lipid localization; P:organophosphate ester transport; P:phospholipid transport; P:cellular component organization; P:macromolecule localization; P:lipid translocation; P:phospholipid translocation; P:localization; P:establishment of localization; P:membrane organization; P:biological regulation; P:regulation of biological quality; P:organic s…
[INTERPRO, BLASTED, MAPPED, GO-SLIM]	TRINITY_DN44724_c0_g1_i1	Umi_contig00292	XP_015878546.2 cellulose synthase-like protein D3 [Ziziphus jujuba var. spinosa]	XP_015878546.2	cellulose synthase-like protein D3	Ziziphus jujuba var. spinosa	6020	50	0	95.65	12	P:GO:0000281; P:GO:0030244; P:GO:0031175; P:GO:0042546; P:GO:0090148; P:GO:0140014; F:GO:0000030; F:GO:0016760; C:GO:0005773; C:GO:0005802; C:GO:0005829; C:GO:0005886	P:mitotic cytokinesis; P:cellulose biosynthetic process; P:neuron projection development; P:cell wall biogenesis; P:membrane fission; P:mitotic nuclear division; F:mannosyltransferase activity; F:cellulose synthase (UDP-forming) activity; C:vacuole; C:trans-Golgi network; C:cytosol; C:plasma membrane	EC:2.4.1.12	Cellulose synthase (UDP-forming)	G3DSA:3.30.40.10:FF:000229 (FUNFAM); G3DSA:3.90.550.10:FF:000040 (FUNFAM); IPR013083 (G3DSA:3.30.40.GENE3D); IPR029044 (G3DSA:3.90.550.GENE3D); PF14570 (PFAM); IPR005150 (PFAM); mobidb-lite (MOBIDB_LITE); mobidb-lite (MOBIDB_LITE); PTHR13301 (PANTHER); SSF57850 (SUPERFAMILY)	P:GO:0000278; P:GO:0000280; P:GO:0000281; P:GO:0000910; P:GO:0006996; P:GO:0007049; P:GO:0009987; P:GO:0016043; P:GO:0022402; P:GO:0030244; P:GO:0042546; P:GO:0044085; P:GO:0048285; P:GO:0051301; P:GO:0061024; P:GO:0061640; P:GO:0071554; P:GO:0071840; P:GO:0090148; P:GO:0140014; P:GO:1903047; F:GO:0000030; F:GO:0003824; F:GO:0016740; F:GO:0016757; F:GO:0016758; F:GO:0016760; C:GO:0005622; C:GO:00…	P:mitotic cell cycle; P:nuclear division; P:mitotic cytokinesis; P:cytokinesis; P:organelle organization; P:cell cycle; P:cellular process; P:cellular component organization; P:cell cycle process; P:cellulose biosynthetic process; P:cell wall biogenesis; P:cellular component biogenesis; P:organelle fission; P:cell division; P:membrane organization; P:cytoskeleton-dependent cytokinesis; P:cell wal…
[INTERPRO, BLASTED, MAPPED, GO-SLIM]	TRINITY_DN55247_c0_g1_i1	Umi_contig00293	XP_030501199.1 ARF guanine-nucleotide exchange factor GNL2 [Cannabis sativa]	XP_030501199.1	ARF guanine-nucleotide exchange factor GNL2	Cannabis sativa	6014	50	0	55.03	2	P:GO:0006259; F:GO:0003676	P:DNA metabolic process; F:nucleic acid binding	---NA---	---NA---	IPR025724 (PFAM); IPR001584 (PFAM); IPR013103 (PFAM); IPR036397 (G3DSA:3.30.420.GENE3D); mobidb-lite (MOBIDB_LITE); mobidb-lite (MOBIDB_LITE); PTHR11439 (PANTHER); IPR001584 (PROSITE_PROFILES); IPR043502 (SUPERFAMILY); IPR012337 (SUPERFAMILY)	P:GO:0015074; F:GO:0003676	P:DNA integration; F:nucleic acid binding
[INTERPRO, BLASTED, MAPPED, GO-SLIM]	TRINITY_DN67505_c0_g1_i1	Umi_contig00294	XP_030969566.1 clathrin heavy chain 1-like [Quercus lobata]	XP_030969566.1	clathrin heavy chain 1-like	Quercus lobata	6013	50	0	97.02	12	P:GO:0006886; P:GO:0006898; P:GO:0006900; P:GO:0010324; F:GO:0005198; F:GO:0032051; C:GO:0005773; C:GO:0005911; C:GO:0009507; C:GO:0030130; C:GO:0030132; C:GO:0071439	P:intracellular protein transport; P:receptor-mediated endocytosis; P:vesicle budding from membrane; P:membrane invagination; F:structural molecule activity; F:clathrin light chain binding; C:vacuole; C:cell-cell junction; C:chloroplast; C:clathrin coat of trans-Golgi network vesicle; C:clathrin coat of coated pit; C:clathrin complex	---NA---	---NA---	G3DSA:1.25.40.10:FF:000005 (FUNFAM); G3DSA:1.25.40.10:FF:000002 (FUNFAM); G3DSA:2.130.10.110:FF:000002 (FUNFAM); G3DSA:1.25.40.10:FF:000001 (FUNFAM); G3DSA:1.25.40.730:FF:000002 (FUNFAM); G3DSA:1.25.40.10:FF:000686 (FUNFAM); IPR022365 (PFAM); G3DSA:1.25.40.730 (GENE3D); IPR015348 (PFAM); PF13838 (PFAM); IPR011990 (G3DSA:1.25.40.GENE3D); IPR016025 (G3DSA:2.130.10.GENE3D); IPR016341 (PIRSF); IPR000…	P:GO:0006810; P:GO:0006886; P:GO:0006897; P:GO:0006898; P:GO:0006900; P:GO:0006996; P:GO:0009987; P:GO:0010324; P:GO:0016043; P:GO:0016050; P:GO:0016192; P:GO:0051179; P:GO:0051234; P:GO:0061024; P:GO:0071840; F:GO:0005198; F:GO:0005488; F:GO:0005515; F:GO:0030276; F:GO:0032051; C:GO:0005622; C:GO:0005737; C:GO:0005773; C:GO:0005794; C:GO:0005886; C:GO:0005911; C:GO:0009507; C:GO:0009536; C:GO:00…	P:transport; P:intracellular protein transport; P:endocytosis; P:receptor-mediated endocytosis; P:vesicle budding from membrane; P:organelle organization; P:cellular process; P:membrane invagination; P:cellular component organization; P:vesicle organization; P:vesicle-mediated transport; P:localization; P:establishment of localization; P:membrane organization; P:cellular component organization or…
[INTERPRO, BLASTED, MAPPED, GO-SLIM]	TRINITY_DN4948_c0_g1_i9	Umi_contig00295	XP_031278685.1 serine/threonine-protein kinase pakA [Pistacia vera]	XP_031278685.1	serine/threonine-protein kinase pakA	Pistacia vera	6008	50	0	74.44	6	P:GO:0006468; P:GO:0007165; F:GO:0004672; F:GO:0005515; F:GO:0005524; C:GO:0005737	P:protein phosphorylation; P:signal transduction; F:protein kinase activity; F:protein binding; F:ATP binding; C:cytoplasm	EC:2.7.1	Transferring phosphorus-containing groups	G3DSA:3.10.20.90:FF:000058 (FUNFAM); G3DSA:3.30.200.20:FF:000081 (FUNFAM); IPR000270 (PFAM); G3DSA:1.10.510.10 (GENE3D); IPR001245 (PFAM); G3DSA:3.10.20.90 (GENE3D); PIRSR037014-2 (PIRSR); PIRSR000661-51 (PIRSR); PIRSR628788-2 (PIRSR); PIRSR500950-51 (PIRSR); PIRSR000554-1 (PIRSR); PIRSR000551-50 (PIRSR); PIRSR038189-2 (PIRSR); PIRSR600239-51 (PIRSR); PIRSR037281-1 (PIRSR); PIRSR000624-1 (PIRSR);…	P:GO:0006468; P:GO:0007154; P:GO:0007165; P:GO:0009987; P:GO:0023052; P:GO:0050789; P:GO:0050794; P:GO:0050896; P:GO:0051716; P:GO:0065007; F:GO:0003824; F:GO:0004672; F:GO:0005515; F:GO:0005524; F:GO:0016301; F:GO:0016740; F:GO:0016772; F:GO:0016773; F:GO:0140096; C:GO:0005622; C:GO:0005737; C:GO:0110165	P:protein phosphorylation; P:cell communication; P:signal transduction; P:cellular process; P:signaling; P:regulation of biological process; P:regulation of cellular process; P:response to stimulus; P:cellular response to stimulus; P:biological regulation; F:catalytic activity; F:protein kinase activity; F:protein binding; F:ATP binding; F:kinase activity; F:transferase activity; F:transferase ac…
[INTERPRO, BLASTED, MAPPED, GO-SLIM]	TRINITY_DN563_c0_g1_i5	Umi_contig00296	XP_015889240.2 5'-nucleotidase SurE-like [Ziziphus jujuba var. spinosa]	XP_015889240.2	5'-nucleotidase SurE-like	Ziziphus jujuba var. spinosa	6008	50	0	76.37	5	P:GO:0045892; F:GO:0003723; F:GO:0046872; C:GO:0005634; C:GO:0016020	P:negative regulation of DNA-templated transcription; F:RNA binding; F:metal ion binding; C:nucleus; C:membrane	---NA---	---NA---	G3DSA:4.10.1000.10 (GENE3D); G3DSA:2.30.30.1190 (GENE3D); IPR041367 (PFAM); mobidb-lite (MOBIDB_LITE); mobidb-lite (MOBIDB_LITE); mobidb-lite (MOBIDB_LITE); mobidb-lite (MOBIDB_LITE); mobidb-lite (MOBIDB_LITE); mobidb-lite (MOBIDB_LITE); mobidb-lite (MOBIDB_LITE); mobidb-lite (MOBIDB_LITE); IPR045124 (PANTHER); IPR000571 (PROSITE_PROFILES); IPR000571 (PROSITE_PROFILES); IPR000571 (PROSITE_PROFILE…	P:GO:0045892; F:GO:0003723; F:GO:0046872; C:GO:0005622; C:GO:0005634; C:GO:0016020; C:GO:0043226; C:GO:0043227; C:GO:0043229; C:GO:0043231; C:GO:0110165	P:negative regulation of DNA-templated transcription; F:RNA binding; F:metal ion binding; C:intracellular anatomical structure; C:nucleus; C:membrane; C:organelle; C:membrane-bounded organelle; C:intracellular organelle; C:intracellular membrane-bounded organelle; C:cellular anatomical entity
[INTERPRO, BLASTED, MAPPED]	TRINITY_DN5862_c0_g1_i1	Umi_contig00297	XP_015873533.2 DDT domain-containing protein PTM [Ziziphus jujuba var. spinosa]	XP_015873533.2	DDT domain-containing protein PTM	Ziziphus jujuba var. spinosa	6007	50	0	63.32	31	P:GO:0006260; P:GO:0006268; P:GO:0006270; P:GO:0006754; P:GO:0006811; P:GO:0007049; P:GO:0015986; P:GO:0030174; P:GO:0032508; P:GO:1902600; F:GO:0000166; F:GO:0003677; F:GO:0003678; F:GO:0003682; F:GO:0003697; F:GO:0004386; F:GO:0005524; F:GO:0015078; F:GO:0016787; F:GO:0016887; F:GO:0046872; C:GO:0000785; C:GO:0005634; C:GO:0005694; C:GO:0005739; C:GO:0005743; C:GO:0016020; C:GO:0016020; C:GO:00…	P:DNA replication; P:DNA unwinding involved in DNA replication; P:DNA replication initiation; P:ATP biosynthetic process; P:monoatomic ion transport; P:cell cycle; P:proton motive force-driven ATP synthesis; P:regulation of DNA-templated DNA replication initiation; P:DNA duplex unwinding; P:proton transmembrane transport; F:nucleotide binding; F:DNA binding; F:DNA helicase activity; F:chromatin b…	---NA---	---NA---	IPR013083 (G3DSA:3.30.40.GENE3D); IPR013083 (G3DSA:3.30.40.GENE3D); mobidb-lite (MOBIDB_LITE); mobidb-lite (MOBIDB_LITE); PTHR46508 (PANTHER); IPR019787 (PROSITE_PROFILES); cd15489 (CDD); cd15489 (CDD); IPR011011 (SUPERFAMILY); IPR011011 (SUPERFAMILY)	no GO terms	no GO terms
[INTERPRO, BLASTED, MAPPED, GO-SLIM]	TRINITY_DN1777_c0_g1_i1	Umi_contig00298	XP_006447365.1 beta-glucuronosyltransferase GlcAT14B [Citrus clementina]	XP_006447365.1	beta-glucuronosyltransferase GlcAT14B	Citrus clementina	6004	50	0	93.16	2	F:GO:0015020; C:GO:0016020	F:glucuronosyltransferase activity; C:membrane	EC:2.4.1.17	Glucuronosyltransferase	IPR003406 (PFAM); IPR044610 (PANTHER)	F:GO:0015020; F:GO:0016757; C:GO:0016020	F:glucuronosyltransferase activity; F:glycosyltransferase activity; C:membrane
[INTERPRO, BLASTED, MAPPED, GO-SLIM]	TRINITY_DN2561_c0_g1_i1	Umi_contig00299	XP_030486262.1 probable LRR receptor-like serine/threonine-protein kinase RKF3 [Cannabis sativa]	XP_030486262.1	probable LRR receptor-like serine/threonine-protein kinase RKF3	Cannabis sativa	6002	50	0	82.93	4	P:GO:0009987; P:GO:0036211; F:GO:0000166; F:GO:0016301	P:cellular process; P:protein modification process; F:nucleotide binding; F:kinase activity	EC:2.7.1	Transferring phosphorus-containing groups	G3DSA:3.30.200.20:FF:000390 (FUNFAM); G3DSA:1.10.510.10:FF:000287 (FUNFAM); IPR043891 (PFAM); IPR000719 (PFAM); G3DSA:1.10.510.10 (GENE3D); G3DSA:3.30.200.20 (GENE3D); PIRSR038189-1 (PIRSR); PIRSR633573-1 (PIRSR); PIRSR037993-2 (PIRSR); PIRSR000636-2 (PIRSR); PIRSR038165-50 (PIRSR); PIRSR037281-3 (PIRSR); PIRSR000632-2 (PIRSR); PIRSR620777-50 (PIRSR); PIRSR000554-1 (PIRSR); PIRSR000660-2 (PIRSR);…	P:GO:0006468; F:GO:0004672; F:GO:0005524	P:protein phosphorylation; F:protein kinase activity; F:ATP binding
[INTERPRO, BLASTED, MAPPED, GO-SLIM]	TRINITY_DN5226_c0_g1_i4	Umi_contig00300	XP_024019441.1 DNA mismatch repair protein MSH6 [Morus notabilis]	XP_024019441.1	DNA mismatch repair protein MSH6	Morus notabilis	5997	50	0	85.34	6	P:GO:0006298; F:GO:0005524; F:GO:0030983; F:GO:0140664; C:GO:0005634; C:GO:0016020	P:mismatch repair; F:ATP binding; F:mismatched DNA binding; F:ATP-dependent DNA damage sensor activity; C:nucleus; C:membrane	---NA---	---NA---	G3DSA:1.10.1420.10:FF:000005 (FUNFAM); G3DSA:3.40.50.300:FF:001885 (FUNFAM); IPR007861 (PFAM); IPR007696 (PFAM); IPR017261 (PIRSF); G3DSA:1.10.1420.10 (GENE3D); IPR027417 (G3DSA:3.40.50.GENE3D); IPR000432 (PFAM); IPR036678 (G3DSA:3.30.420.GENE3D); IPR016151 (G3DSA:3.40.1170.GENE3D); G3DSA:1.10.1420.10 (GENE3D); IPR007860 (PFAM); IPR007695 (PFAM); IPR045076 (PANTHER); IPR027417 (SUPERFAMILY); IPR0…	P:GO:0006298; F:GO:0003676; F:GO:0003677; F:GO:0003690; F:GO:0005488; F:GO:0005524; F:GO:0030983; F:GO:0097159; F:GO:0140664; F:GO:1901363; C:GO:0005622; C:GO:0005634; C:GO:0016020; C:GO:0043226; C:GO:0043227; C:GO:0043229; C:GO:0043231; C:GO:0110165	P:mismatch repair; F:nucleic acid binding; F:DNA binding; F:double-stranded DNA binding; F:binding; F:ATP binding; F:mismatched DNA binding; F:organic cyclic compound binding; F:ATP-dependent DNA damage sensor activity; F:heterocyclic compound binding; C:intracellular anatomical structure; C:nucleus; C:membrane; C:organelle; C:membrane-bounded organelle; C:intracellular organelle; C:intracellular…
[INTERPRO, BLASTED, MAPPED, GO-SLIM]	TRINITY_DN3016_c0_g1_i2	Umi_contig00301	XP_030489885.1 kinesin-like protein KIN-14Q isoform X1 [Cannabis sativa]	XP_030489885.1	kinesin-like protein KIN-14Q isoform X1	Cannabis sativa	5989	50	0	84.12	4	P:GO:0009987; F:GO:0000166; F:GO:0003774; F:GO:0005515	P:cellular process; F:nucleotide binding; F:cytoskeletal motor activity; F:protein binding	---NA---	---NA---	IPR001752 (PRINTS); G3DSA:3.40.850.10:FF:000057 (FUNFAM); IPR036961 (G3DSA:3.40.850.GENE3D); IPR001752 (PFAM); mobidb-lite (MOBIDB_LITE); mobidb-lite (MOBIDB_LITE); IPR027640 (PANTHER); IPR001752 (PROSITE_PROFILES); cd01366 (CDD); IPR027417 (SUPERFAMILY)	P:GO:0007018; F:GO:0003777; F:GO:0005524; F:GO:0008017	P:microtubule-based movement; F:microtubule motor activity; F:ATP binding; F:microtubule binding
[INTERPRO, BLASTED, MAPPED, GO-SLIM]	TRINITY_DN1307_c0_g1_i13	Umi_contig00302	XP_015896409.2 uncharacterized protein LOC107430095 isoform X1 [Ziziphus jujuba var. spinosa]	XP_015896409.2	uncharacterized protein LOC107430095 isoform X1	Ziziphus jujuba var. spinosa	5987	50	0	69.13	7	P:GO:0006482; P:GO:0016570; P:GO:0044237; F:GO:0016491; F:GO:0032452; C:GO:0005730; C:GO:0016020	P:protein demethylation; P:histone modification; P:cellular metabolic process; F:oxidoreductase activity; F:histone demethylase activity; C:nucleolus; C:membrane	EC:1	Oxidoreductases	G3DSA:2.60.120.650 (GENE3D); IPR003347 (PFAM); IPR039994 (PANTHER); IPR003347 (PROSITE_PROFILES); IPR016024 (SUPERFAMILY); SSF51197 (SUPERFAMILY)	P:GO:0006482; P:GO:0006807; P:GO:0008152; P:GO:0008214; P:GO:0009987; P:GO:0016570; P:GO:0019538; P:GO:0019538; P:GO:0036211; P:GO:0036211; P:GO:0043170; P:GO:0043412; P:GO:0044237; P:GO:0044238; P:GO:0044260; P:GO:0070988; P:GO:0071704; P:GO:1901564; F:GO:0003824; F:GO:0016491; F:GO:0032451; F:GO:0032452; F:GO:0140096; C:GO:0005622; C:GO:0005634; C:GO:0005730; C:GO:0016020; C:GO:0031974; C:GO:00…	P:protein demethylation; P:nitrogen compound metabolic process; P:metabolic process; P:protein dealkylation; P:cellular process; P:histone modification; P:protein metabolic process; P:protein metabolic process; P:protein modification process; P:protein modification process; P:macromolecule metabolic process; P:macromolecule modification; P:cellular metabolic process; P:primary metabolic process; …
[INTERPRO, BLASTED, MAPPED]	TRINITY_DN1917_c0_g1_i1	Umi_contig00303	XP_048333807.1 uncharacterized protein LOC125423486 [Ziziphus jujuba var. spinosa]	XP_048333807.1	uncharacterized protein LOC125423486	Ziziphus jujuba var. spinosa	5984	50	6.73432e-117	80.5	15	P:GO:0031113; P:GO:0050767; F:GO:0004309; F:GO:0004427; F:GO:0005515; F:GO:0015631; F:GO:0016462; F:GO:0016787; F:GO:0016791; F:GO:0046872; C:GO:0005634; C:GO:0005737; C:GO:0005829; C:GO:0005925; C:GO:0070161	P:regulation of microtubule polymerization; P:regulation of neurogenesis; F:exopolyphosphatase activity; F:inorganic diphosphate phosphatase activity; F:protein binding; F:tubulin binding; F:pyrophosphatase activity; F:hydrolase activity; F:phosphatase activity; F:metal ion binding; C:nucleus; C:cytoplasm; C:cytosol; C:focal adhesion; C:anchoring junction	---NA---	---NA---	IPR006904 (PFAM); PTHR47830 (PANTHER)	no GO terms	no GO terms
[INTERPRO, BLASTED, MAPPED, GO-SLIM]	TRINITY_DN19036_c0_g1_i1	Umi_contig00304	XP_010086694.2 pentatricopeptide repeat-containing protein At1g15510, chloroplastic [Morus notabilis]	XP_010086694.2	pentatricopeptide repeat-containing protein At1g15510, chloroplastic	Morus notabilis	5977	50	0	85.37	3	P:GO:0006139; F:GO:0003723; F:GO:0005515	P:nucleobase-containing compound metabolic process; F:RNA binding; F:protein binding	---NA---	---NA---	G3DSA:1.25.40.10:FF:000776 (FUNFAM); G3DSA:1.25.40.10:FF:000395 (FUNFAM); G3DSA:1.25.40.10:FF:000427 (FUNFAM); G3DSA:1.25.40.10:FF:000073 (FUNFAM); IPR011990 (G3DSA:1.25.40.GENE3D); IPR046848 (PFAM); IPR002885 (PFAM); IPR011990 (G3DSA:1.25.40.GENE3D); IPR002885 (PFAM); IPR011990 (G3DSA:1.25.40.GENE3D); IPR002885 (NCBIFAM); IPR032867 (PFAM); IPR002885 (PFAM); mobidb-lite (MOBIDB_LITE); IPR046960 (…	P:GO:0009451; F:GO:0003723; F:GO:0005515; F:GO:0008270	P:RNA modification; F:RNA binding; F:protein binding; F:zinc ion binding
[INTERPRO, BLASTED, MAPPED, GO-SLIM]	TRINITY_DN1176_c0_g2_i1	Umi_contig00305	XP_042982695.1 DNA-binding protein SMUBP-2 isoform X2 [Carya illinoinensis]	XP_042982695.1	DNA-binding protein SMUBP-2 isoform X2	Carya illinoinensis	5977	50	8.39068e-127	80.05	6	P:GO:0006810; P:GO:0007267; P:GO:0007623; P:GO:0065009; F:GO:0008289; C:GO:0005886	P:transport; P:cell-cell signaling; P:circadian rhythm; P:regulation of molecular function; F:lipid binding; C:plasma membrane	---NA---	---NA---	no IPS match	no IPS match	no IPS match
[INTERPRO, BLASTED, MAPPED]	TRINITY_DN5951_c1_g1_i3	Umi_contig00306	XP_015868257.1 zinc finger CCCH domain-containing protein 13 isoform X2 [Ziziphus jujuba var. spinosa]	XP_015868257.1	zinc finger CCCH domain-containing protein 13 isoform X2	Ziziphus jujuba var. spinosa	5968	50	1.23381e-136	78.27	31	P:GO:0000160; P:GO:0006468; P:GO:0006470; P:GO:0006865; P:GO:0006974; P:GO:0007165; P:GO:0009734; P:GO:0016310; P:GO:0018106; P:GO:0042128; P:GO:0046777; P:GO:0051716; P:GO:0055085; P:GO:0071249; P:GO:0071250; F:GO:0000155; F:GO:0000166; F:GO:0004673; F:GO:0004721; F:GO:0005515; F:GO:0005524; F:GO:0015293; F:GO:0016301; F:GO:0016740; F:GO:0046983; F:GO:0140299; C:GO:0005886; C:GO:0005886; C:GO:00…	P:phosphorelay signal transduction system; P:protein phosphorylation; P:protein dephosphorylation; P:amino acid transport; P:DNA damage response; P:signal transduction; P:auxin-activated signaling pathway; P:phosphorylation; P:peptidyl-histidine phosphorylation; P:nitrate assimilation; P:protein autophosphorylation; P:cellular response to stimulus; P:transmembrane transport; P:cellular response t…	---NA---	---NA---	mobidb-lite (MOBIDB_LITE); mobidb-lite (MOBIDB_LITE); mobidb-lite (MOBIDB_LITE); mobidb-lite (MOBIDB_LITE); mobidb-lite (MOBIDB_LITE)	no GO terms	no GO terms
[INTERPRO, BLASTED, MAPPED, GO-SLIM]	TRINITY_DN1970_c0_g1_i1	Umi_contig00307	XP_024017738.1 cation/H(+) antiporter 15 [Morus notabilis]	XP_024017738.1	cation/H(+) antiporter 15	Morus notabilis	5966	50	0	86.69	9	P:GO:0006885; P:GO:0030322; P:GO:0071805; P:GO:0098771; F:GO:0015271; F:GO:0022841; C:GO:0005773; C:GO:0005886; C:GO:0012505	P:regulation of pH; P:stabilization of membrane potential; P:potassium ion transmembrane transport; P:inorganic ion homeostasis; F:outward rectifier potassium channel activity; F:potassium ion leak channel activity; C:vacuole; C:plasma membrane; C:endomembrane system	---NA---	---NA---	G3DSA:3.40.50.12370 (GENE3D); mobidb-lite (MOBIDB_LITE); mobidb-lite (MOBIDB_LITE); PTHR32468 (PANTHER)	P:GO:0006885; P:GO:0042592; P:GO:0048878; P:GO:0050801; P:GO:0055067; P:GO:0055080; P:GO:0065007; P:GO:0065008; P:GO:0098771; C:GO:0005622; C:GO:0005737; C:GO:0005773; C:GO:0005886; C:GO:0012505; C:GO:0016020; C:GO:0043226; C:GO:0043227; C:GO:0043229; C:GO:0043231; C:GO:0071944; C:GO:0110165	P:regulation of pH; P:homeostatic process; P:chemical homeostasis; P:monoatomic ion homeostasis; P:obsolete monovalent inorganic cation homeostasis; P:monoatomic cation homeostasis; P:biological regulation; P:regulation of biological quality; P:inorganic ion homeostasis; C:intracellular anatomical structure; C:cytoplasm; C:vacuole; C:plasma membrane; C:endomembrane system; C:membrane; C:organelle…
[INTERPRO, BLASTED, MAPPED, GO-SLIM]	TRINITY_DN7609_c1_g2_i1	Umi_contig00308	YP_010035132.1 ribosomal protein L7 (mitochondrion) [Euonymus alatus]	YP_010035132.1	ribosomal protein L7 (mitochondrion)	Euonymus alatus	5963	50	3.17272e-125	94.09	5	P:GO:0006412; F:GO:0003723; F:GO:0003735; F:GO:0046872; C:GO:0022625	P:translation; F:RNA binding; F:structural constituent of ribosome; F:metal ion binding; C:cytosolic large ribosomal subunit	---NA---	---NA---	G3DSA:3.30.1440.10:FF:000003 (FUNFAM); IPR022803 (G3DSA:3.30.1440.GENE3D); IPR002132 (PIRSF); IPR002132 (PANTHER); IPR022803 (SUPERFAMILY)	P:GO:0006412; F:GO:0003676; F:GO:0003723; F:GO:0003735; F:GO:0005198; F:GO:0005488; F:GO:0097159; F:GO:1901363; C:GO:0005622; C:GO:0005737; C:GO:0005829; C:GO:0005840; C:GO:0015934; C:GO:0022625; C:GO:0022626; C:GO:0032991; C:GO:0043226; C:GO:0043228; C:GO:0043229; C:GO:0043232; C:GO:0044391; C:GO:0110165; C:GO:1990904	P:translation; F:nucleic acid binding; F:RNA binding; F:structural constituent of ribosome; F:structural molecule activity; F:binding; F:organic cyclic compound binding; F:heterocyclic compound binding; C:intracellular anatomical structure; C:cytoplasm; C:cytosol; C:ribosome; C:large ribosomal subunit; C:cytosolic large ribosomal subunit; C:cytosolic ribosome; C:protein-containing complex; C:orga…
[INTERPRO, BLASTED, MAPPED, GO-SLIM]	TRINITY_DN24270_c0_g1_i3	Umi_contig00309	XP_030507027.1 TPR and ankyrin repeat-containing protein 1 [Cannabis sativa]	XP_030507027.1	TPR and ankyrin repeat-containing protein 1	Cannabis sativa	5963	50	0	67.53	1	F:GO:0000166	F:nucleotide binding	---NA---	---NA---	G3DSA:3.40.50.300:FF:000326 (FUNFAM); IPR041679 (PFAM); PF13245 (PFAM); IPR027417 (G3DSA:3.40.50.GENE3D); IPR027417 (G3DSA:3.40.50.GENE3D); IPR027417 (G3DSA:3.40.50.GENE3D); IPR039904 (PANTHER); IPR014016 (PROSITE_PROFILES); IPR047187 (CDD); IPR027417 (SUPERFAMILY); IPR027417 (SUPERFAMILY)	F:GO:0005524	F:ATP binding
[INTERPRO, BLASTED, MAPPED, GO-SLIM]	TRINITY_DN28481_c0_g1_i1	Umi_contig00310	XP_024029129.1 callose synthase 11 [Morus notabilis]	XP_024029129.1	callose synthase 11	Morus notabilis	5960	50	0	87.2	7	P:GO:0006075; P:GO:0006355; P:GO:0016036; F:GO:0003677; F:GO:0003843; F:GO:0046983; C:GO:0000148	P:(1->3)-beta-D-glucan biosynthetic process; P:regulation of DNA-templated transcription; P:cellular response to phosphate starvation; F:DNA binding; F:1,3-beta-D-glucan synthase activity; F:protein dimerization activity; C:1,3-beta-D-glucan synthase complex	EC:2.4.1.34	1,3-beta-glucan synthase	IPR003440 (PFAM); IPR026899 (PFAM); PTHR12741 (PANTHER)	P:GO:0006075; F:GO:0003824; F:GO:0003843; F:GO:0016740; F:GO:0016757; F:GO:0016758; F:GO:0046527; C:GO:0000148; C:GO:0005886; C:GO:0016020; C:GO:0071944; C:GO:0110165	P:(1->3)-beta-D-glucan biosynthetic process; F:catalytic activity; F:1,3-beta-D-glucan synthase activity; F:transferase activity; F:glycosyltransferase activity; F:hexosyltransferase activity; F:glucosyltransferase activity; C:1,3-beta-D-glucan synthase complex; C:plasma membrane; C:membrane; C:cell periphery; C:cellular anatomical entity
[INTERPRO, BLASTED, MAPPED, GO-SLIM]	TRINITY_DN12129_c0_g1_i3	Umi_contig00311	XP_024927728.2 leucine-rich repeat receptor-like protein kinase TDR [Ziziphus jujuba var. spinosa]	XP_024927728.2	leucine-rich repeat receptor-like protein kinase TDR	Ziziphus jujuba var. spinosa	5957	50	0	83.86	11	P:GO:0006468; P:GO:0043652; P:GO:0061817; P:GO:0070782; P:GO:1902742; F:GO:0004672; F:GO:0005524; F:GO:0008289; F:GO:0033612; C:GO:0005783; C:GO:0005886	P:protein phosphorylation; P:engulfment of apoptotic cell; P:endoplasmic reticulum-plasma membrane tethering; P:phosphatidylserine exposure on apoptotic cell surface; P:apoptotic process involved in development; F:protein kinase activity; F:ATP binding; F:lipid binding; F:receptor serine/threonine kinase binding; C:endoplasmic reticulum; C:plasma membrane	EC:2.7.1	Transferring phosphorus-containing groups	G3DSA:3.80.10.10:FF:000909 (FUNFAM); G3DSA:3.80.10.10:FF:000041 (FUNFAM); G3DSA:3.80.10.10:FF:000233 (FUNFAM); G3DSA:1.10.510.10:FF:001023 (FUNFAM); G3DSA:3.30.200.20:FF:000292 (FUNFAM); IPR013210 (PFAM); IPR032675 (G3DSA:3.80.10.GENE3D); IPR001611 (PFAM); G3DSA:1.10.510.10 (GENE3D); IPR032675 (G3DSA:3.80.10.GENE3D); IPR032675 (G3DSA:3.80.10.GENE3D); IPR000719 (PFAM); PIRSR037281-3 (PIRSR); PIRSR…	P:GO:0006468; F:GO:0004672; F:GO:0005102; F:GO:0005488; F:GO:0005515; F:GO:0005524; F:GO:0033612	P:protein phosphorylation; F:protein kinase activity; F:signaling receptor binding; F:binding; F:protein binding; F:ATP binding; F:receptor serine/threonine kinase binding
[INTERPRO, BLASTED, MAPPED, GO-SLIM]	TRINITY_DN12068_c0_g1_i8	Umi_contig00312	XP_024032068.1 scarecrow-like transcription factor PAT1 [Morus notabilis]	XP_024032068.1	scarecrow-like transcription factor PAT1	Morus notabilis	5947	50	0	86.04	5	P:GO:0006355; F:GO:0000976; F:GO:0003700; C:GO:0005634; C:GO:0016020	P:regulation of DNA-templated transcription; F:transcription cis-regulatory region binding; F:DNA-binding transcription factor activity; C:nucleus; C:membrane	---NA---	---NA---	IPR005202 (PFAM); mobidb-lite (MOBIDB_LITE); IPR005202 (PANTHER); IPR005202 (PROSITE_PROFILES)	P:GO:0006139; P:GO:0006351; P:GO:0006355; P:GO:0006725; P:GO:0006807; P:GO:0008152; P:GO:0009058; P:GO:0009059; P:GO:0009889; P:GO:0009987; P:GO:0010467; P:GO:0010468; P:GO:0010556; P:GO:0016070; P:GO:0018130; P:GO:0019219; P:GO:0019222; P:GO:0019438; P:GO:0031323; P:GO:0031326; P:GO:0032774; P:GO:0034641; P:GO:0034645; P:GO:0034654; P:GO:0043170; P:GO:0044237; P:GO:0044238; P:GO:0044249; P:GO:00…	P:nucleobase-containing compound metabolic process; P:DNA-templated transcription; P:regulation of DNA-templated transcription; P:cellular aromatic compound metabolic process; P:nitrogen compound metabolic process; P:metabolic process; P:biosynthetic process; P:macromolecule biosynthetic process; P:regulation of biosynthetic process; P:cellular process; P:gene expression; P:regulation of gene exp…
[INTERPRO, BLASTED, MAPPED, GO-SLIM]	TRINITY_DN1233_c0_g1_i7	Umi_contig00313	XP_024928252.2 phosphate transporter PHO1 homolog 9 isoform X1 [Ziziphus jujuba var. spinosa]	XP_024928252.2	phosphate transporter PHO1 homolog 9 isoform X1	Ziziphus jujuba var. spinosa	5936	50	0	82.91	10	P:GO:0006820; P:GO:0009267; P:GO:0015698; F:GO:0008509; F:GO:0015103; F:GO:0036094; F:GO:0043168; C:GO:0005773; C:GO:0005802; C:GO:0005886	P:monoatomic anion transport; P:cellular response to starvation; P:inorganic anion transport; F:monoatomic anion transmembrane transporter activity; F:inorganic anion transmembrane transporter activity; F:small molecule binding; F:anion binding; C:vacuole; C:trans-Golgi network; C:plasma membrane	---NA---	---NA---	IPR004342 (PFAM); IPR004331 (PFAM); PTHR10783 (PANTHER); IPR004331 (PROSITE_PROFILES); IPR004342 (PROSITE_PROFILES); IPR034092 (CDD)	P:GO:0006810; P:GO:0006811; P:GO:0006820; P:GO:0006950; P:GO:0007154; P:GO:0009267; P:GO:0009605; P:GO:0009987; P:GO:0009991; P:GO:0015698; P:GO:0031667; P:GO:0031668; P:GO:0031669; P:GO:0033554; P:GO:0042594; P:GO:0050896; P:GO:0051179; P:GO:0051234; P:GO:0051716; P:GO:0071496; F:GO:0005215; F:GO:0005488; F:GO:0008509; F:GO:0015075; F:GO:0015103; F:GO:0015318; F:GO:0022857; F:GO:0036094; F:GO:00…	P:transport; P:monoatomic ion transport; P:monoatomic anion transport; P:response to stress; P:cell communication; P:cellular response to starvation; P:response to external stimulus; P:cellular process; P:response to extracellular stimulus; P:inorganic anion transport; P:response to nutrient levels; P:cellular response to extracellular stimulus; P:cellular response to nutrient levels; P:cellular …
[INTERPRO, BLASTED, MAPPED, GO-SLIM]	TRINITY_DN2576_c0_g1_i5	Umi_contig00314	XP_024026064.1 uncharacterized protein LOC112092948 [Morus notabilis]	XP_024026064.1	uncharacterized protein LOC112092948	Morus notabilis	5934	50	0	86.22	4	P:GO:0000045; P:GO:0006508; C:GO:0005774; C:GO:0005776	P:autophagosome assembly; P:proteolysis; C:vacuolar membrane; C:autophagosome	---NA---	---NA---	mobidb-lite (MOBIDB_LITE); mobidb-lite (MOBIDB_LITE); mobidb-lite (MOBIDB_LITE); mobidb-lite (MOBIDB_LITE); mobidb-lite (MOBIDB_LITE); mobidb-lite (MOBIDB_LITE); IPR045160 (PANTHER)	P:GO:0000045; P:GO:0006508; P:GO:0006807; P:GO:0006914; P:GO:0006996; P:GO:0007033; P:GO:0008152; P:GO:0009056; P:GO:0009987; P:GO:0016043; P:GO:0016236; P:GO:0019538; P:GO:0022607; P:GO:0043170; P:GO:0044085; P:GO:0044237; P:GO:0044238; P:GO:0044248; P:GO:0061919; P:GO:0070925; P:GO:0071704; P:GO:0071840; P:GO:1901564; P:GO:1905037; C:GO:0005622; C:GO:0005737; C:GO:0005773; C:GO:0005774; C:GO:00…	P:autophagosome assembly; P:proteolysis; P:nitrogen compound metabolic process; P:autophagy; P:organelle organization; P:vacuole organization; P:metabolic process; P:catabolic process; P:cellular process; P:cellular component organization; P:macroautophagy; P:protein metabolic process; P:cellular component assembly; P:macromolecule metabolic process; P:cellular component biogenesis; P:cellular me…
[INTERPRO, BLASTED, MAPPED]	TRINITY_DN492_c0_g1_i1	Umi_contig00315	XP_015877064.2 uncharacterized protein LOC107413589 isoform X1 [Ziziphus jujuba var. spinosa]	XP_015877064.2	uncharacterized protein LOC107413589 isoform X1	Ziziphus jujuba var. spinosa	5928	50	0	74.5	57	P:GO:0001503; P:GO:0001666; P:GO:0003418; P:GO:0003419; P:GO:0006182; P:GO:0006457; P:GO:0007168; P:GO:0008285; P:GO:0009410; P:GO:0009791; P:GO:0010753; P:GO:0019062; P:GO:0019064; P:GO:0019065; P:GO:0019934; P:GO:0022414; P:GO:0030255; P:GO:0032966; P:GO:0039654; P:GO:0039663; P:GO:0040014; P:GO:0042773; P:GO:0043306; P:GO:0045471; P:GO:0045669; P:GO:0046718; P:GO:0048513; P:GO:0048660; P:GO:00…	P:ossification; P:response to hypoxia; P:growth plate cartilage chondrocyte differentiation; P:growth plate cartilage chondrocyte proliferation; P:cGMP biosynthetic process; P:protein folding; P:receptor guanylyl cyclase signaling pathway; P:negative regulation of cell population proliferation; P:response to xenobiotic stimulus; P:post-embryonic development; P:positive regulation of cGMP-mediated…	---NA---	---NA---	mobidb-lite (MOBIDB_LITE); mobidb-lite (MOBIDB_LITE); mobidb-lite (MOBIDB_LITE); mobidb-lite (MOBIDB_LITE); mobidb-lite (MOBIDB_LITE); mobidb-lite (MOBIDB_LITE); PTHR34536 (PANTHER)	no GO terms	no GO terms
[INTERPRO, BLASTED, MAPPED, GO-SLIM]	TRINITY_DN1036_c0_g1_i9	Umi_contig00316	XP_024024074.1 DNA-directed RNA polymerase III subunit 2 [Morus notabilis]	XP_024024074.1	DNA-directed RNA polymerase III subunit 2	Morus notabilis	5924	50	0	92.7	9	P:GO:0000012; P:GO:0006284; P:GO:0006303; P:GO:0006351; F:GO:0003684; F:GO:0003899; F:GO:0032549; C:GO:0005666; C:GO:0016020	P:single strand break repair; P:base-excision repair; P:double-strand break repair via nonhomologous end joining; P:DNA-templated transcription; F:damaged DNA binding; F:DNA-directed 5'-3' RNA polymerase activity; F:ribonucleoside binding; C:RNA polymerase III complex; C:membrane	EC:2.7.7.6	DNA-directed RNA polymerase	G3DSA:3.90.1800.10:FF:000003 (FUNFAM); G3DSA:3.90.1070.20:FF:000002 (FUNFAM); G3DSA:2.40.270.10:FF:000011 (FUNFAM); G3DSA:2.40.270.10:FF:000006 (FUNFAM); IPR007120 (PFAM); G3DSA:3.90.1070.20 (GENE3D); IPR007647 (PFAM); IPR007646 (PFAM); G3DSA:3.90.1800.10 (GENE3D); IPR037033 (G3DSA:2.40.270.GENE3D); IPR014724 (G3DSA:2.40.50.GENE3D); IPR007641 (PFAM); mobidb-lite (MOBIDB_LITE); mobidb-lite (MOBIDB…	P:GO:0006351; F:GO:0003677; F:GO:0003824; F:GO:0003899; F:GO:0016740; F:GO:0016772; F:GO:0016779; F:GO:0032549; F:GO:0140098; F:GO:0140640; C:GO:0000428; C:GO:0005622; C:GO:0005634; C:GO:0005666; C:GO:0016020; C:GO:0030880; C:GO:0032991; C:GO:0043226; C:GO:0043227; C:GO:0043229; C:GO:0043231; C:GO:0055029; C:GO:0061695; C:GO:0110165; C:GO:0140513; C:GO:0140535; C:GO:1902494; C:GO:1990234	P:DNA-templated transcription; F:DNA binding; F:catalytic activity; F:DNA-directed 5'-3' RNA polymerase activity; F:transferase activity; F:transferase activity, transferring phosphorus-containing groups; F:nucleotidyltransferase activity; F:ribonucleoside binding; F:catalytic activity, acting on RNA; F:catalytic activity, acting on a nucleic acid; C:DNA-directed RNA polymerase complex; C:intrace…
[INTERPRO, BLASTED, MAPPED, GO-SLIM]	TRINITY_DN186_c1_g2_i3	Umi_contig00317	XP_024018936.1 187-kDa microtubule-associated protein AIR9 isoform X1 [Morus notabilis]	XP_024018936.1	187-kDa microtubule-associated protein AIR9 isoform X1	Morus notabilis	5919	50	0	90.59	9	P:GO:0000209; P:GO:0030433; F:GO:0005515; F:GO:0034450; C:GO:0000151; C:GO:0005634; C:GO:0005737; C:GO:0005886; C:GO:0005911	P:protein polyubiquitination; P:ubiquitin-dependent ERAD pathway; F:protein binding; F:ubiquitin-ubiquitin ligase activity; C:ubiquitin ligase complex; C:nucleus; C:cytoplasm; C:plasma membrane; C:cell-cell junction	EC:2.3.2	Acyltransferases	G3DSA:3.80.10.10:FF:000328 (FUNFAM); G3DSA:2.60.40.2700:FF:000002 (FUNFAM); IPR032675 (G3DSA:3.80.10.GENE3D); G3DSA:2.60.40.2700 (GENE3D); mobidb-lite (MOBIDB_LITE); mobidb-lite (MOBIDB_LITE); mobidb-lite (MOBIDB_LITE); mobidb-lite (MOBIDB_LITE); PTHR31149 (PANTHER); IPR001611 (PROSITE_PROFILES); IPR001611 (PROSITE_PROFILES); IPR001611 (PROSITE_PROFILES); SSF52075 (SUPERFAMILY)	F:GO:0005515; C:GO:0005886; C:GO:0005911; C:GO:0016020; C:GO:0030054; C:GO:0070161; C:GO:0071944; C:GO:0110165	F:protein binding; C:plasma membrane; C:cell-cell junction; C:membrane; C:cell junction; C:anchoring junction; C:cell periphery; C:cellular anatomical entity
[INTERPRO, BLASTED, MAPPED, GO-SLIM]	TRINITY_DN12183_c0_g1_i1	Umi_contig00318	XP_010111732.1 dentin sialophosphoprotein [Morus notabilis]	XP_010111732.1	dentin sialophosphoprotein	Morus notabilis	5915	50	0	70.16	7	P:GO:0005975; P:GO:0006810; P:GO:0009987; F:GO:0003682; F:GO:0016787; C:GO:0005737; C:GO:0016020	P:carbohydrate metabolic process; P:transport; P:cellular process; F:chromatin binding; F:hydrolase activity; C:cytoplasm; C:membrane	EC:3.2	Glycosylases	IPR043151 (G3DSA:2.30.30.GENE3D); IPR017923 (PFAM); IPR035441 (G3DSA:1.20.930.GENE3D); IPR001025 (PFAM); mobidb-lite (MOBIDB_LITE); mobidb-lite (MOBIDB_LITE); mobidb-lite (MOBIDB_LITE); mobidb-lite (MOBIDB_LITE); mobidb-lite (MOBIDB_LITE); mobidb-lite (MOBIDB_LITE); mobidb-lite (MOBIDB_LITE); mobidb-lite (MOBIDB_LITE); mobidb-lite (MOBIDB_LITE); mobidb-lite (MOBIDB_LITE); mobidb-lite (MOBIDB_LITE…	F:GO:0003682	F:chromatin binding
[INTERPRO, BLASTED, MAPPED]	TRINITY_DN2324_c0_g1_i2	Umi_contig00319	XP_017255857.1 transposon Ty3-I Gag-Pol polyprotein isoform X1 [Daucus carota subsp. sativus]	XP_017255857.1	transposon Ty3-I Gag-Pol polyprotein isoform X1	Daucus carota subsp. sativus	5913	50	0	65.3	37	P:GO:0000165; P:GO:0006119; P:GO:0006468; P:GO:0009060; P:GO:0016310; P:GO:0022900; P:GO:0032872; P:GO:0051493; P:GO:0072584; P:GO:0090170; P:GO:1902600; P:GO:2000641; F:GO:0000166; F:GO:0004129; F:GO:0004672; F:GO:0004674; F:GO:0004707; F:GO:0005524; F:GO:0016301; F:GO:0016740; F:GO:0020037; F:GO:0030246; F:GO:0046872; F:GO:0106310; C:GO:0005739; C:GO:0005743; C:GO:0005769; C:GO:0005770; C:GO:00…	P:MAPK cascade; P:oxidative phosphorylation; P:protein phosphorylation; P:aerobic respiration; P:phosphorylation; P:electron transport chain; P:regulation of stress-activated MAPK cascade; P:regulation of cytoskeleton organization; P:caveolin-mediated endocytosis; P:regulation of Golgi inheritance; P:proton transmembrane transport; P:regulation of early endosome to late endosome transport; F:nucl…	---NA---	---NA---	G3DSA:3.10.10.10 (GENE3D); IPR021109 (G3DSA:2.40.70.GENE3D); PTHR35046 (PANTHER); cd00303 (CDD); cd01647 (CDD); IPR043502 (SUPERFAMILY)	no GO terms	no GO terms
[INTERPRO, BLASTED, MAPPED, GO-SLIM]	TRINITY_DN849_c0_g1_i4	Umi_contig00320	XP_023904164.1 transcription factor bHLH160 [Quercus suber]	XP_023904164.1	transcription factor bHLH160	Quercus suber	5899	50	2.09495e-59	66.87	6	P:GO:0006357; F:GO:0000977; F:GO:0000981; F:GO:0046983; C:GO:0016020; C:GO:0090575	P:regulation of transcription by RNA polymerase II; F:RNA polymerase II transcription regulatory region sequence-specific DNA binding; F:DNA-binding transcription factor activity, RNA polymerase II-specific; F:protein dimerization activity; C:membrane; C:RNA polymerase II transcription regulator complex	---NA---	---NA---	IPR036638 (G3DSA:4.10.280.GENE3D); IPR011598 (PFAM); PTHR13935 (PANTHER); IPR011598 (PROSITE_PROFILES); IPR036638 (SUPERFAMILY)	P:GO:0006139; P:GO:0006351; P:GO:0006355; P:GO:0006357; P:GO:0006366; P:GO:0006725; P:GO:0006807; P:GO:0008152; P:GO:0009058; P:GO:0009059; P:GO:0009889; P:GO:0009987; P:GO:0010467; P:GO:0010468; P:GO:0010556; P:GO:0016070; P:GO:0018130; P:GO:0019219; P:GO:0019222; P:GO:0019438; P:GO:0031323; P:GO:0031326; P:GO:0032774; P:GO:0034641; P:GO:0034645; P:GO:0034654; P:GO:0043170; P:GO:0044237; P:GO:00…	P:nucleobase-containing compound metabolic process; P:DNA-templated transcription; P:regulation of DNA-templated transcription; P:regulation of transcription by RNA polymerase II; P:transcription by RNA polymerase II; P:cellular aromatic compound metabolic process; P:nitrogen compound metabolic process; P:metabolic process; P:biosynthetic process; P:macromolecule biosynthetic process; P:regulatio…
[INTERPRO, BLASTED, MAPPED, GO-SLIM]	TRINITY_DN3037_c0_g1_i4	Umi_contig00321	XP_024030948.1 mannosyl-oligosaccharide 1,2-alpha-mannosidase MNS3 [Morus notabilis]	XP_024030948.1	mannosyl-oligosaccharide 1,2-alpha-mannosidase MNS3	Morus notabilis	5895	50	0	86.01	11	P:GO:0005975; P:GO:0009100; P:GO:0030433; P:GO:0044248; F:GO:0004571; F:GO:0005509; C:GO:0005768; C:GO:0005773; C:GO:0005783; C:GO:0005802; C:GO:0005886	P:carbohydrate metabolic process; P:glycoprotein metabolic process; P:ubiquitin-dependent ERAD pathway; P:cellular catabolic process; F:mannosyl-oligosaccharide 1,2-alpha-mannosidase activity; F:calcium ion binding; C:endosome; C:vacuole; C:endoplasmic reticulum; C:trans-Golgi network; C:plasma membrane	EC:3.2.1.113; EC:3.2.1.24	Mannosyl-oligosaccharide 1,2-alpha-mannosidase; Alpha-mannosidase	IPR001382 (PRINTS); G3DSA:1.50.10.10:FF:000025 (FUNFAM); IPR012341 (G3DSA:1.50.10.GENE3D); IPR001382 (PFAM); PTHR11742 (PANTHER); IPR036026 (SUPERFAMILY)	P:GO:0005975; P:GO:0006508; P:GO:0006511; P:GO:0006807; P:GO:0006950; P:GO:0008152; P:GO:0009056; P:GO:0009057; P:GO:0009100; P:GO:0009987; P:GO:0010033; P:GO:0010243; P:GO:0010498; P:GO:0019538; P:GO:0019538; P:GO:0019941; P:GO:0030163; P:GO:0030163; P:GO:0030433; P:GO:0033554; P:GO:0034976; P:GO:0036503; P:GO:0042221; P:GO:0043161; P:GO:0043170; P:GO:0043632; P:GO:0044237; P:GO:0044238; P:GO:00…	P:carbohydrate metabolic process; P:proteolysis; P:ubiquitin-dependent protein catabolic process; P:nitrogen compound metabolic process; P:response to stress; P:metabolic process; P:catabolic process; P:macromolecule catabolic process; P:glycoprotein metabolic process; P:cellular process; P:response to organic substance; P:response to organonitrogen compound; P:proteasomal protein catabolic proce…
[INTERPRO, BLASTED, MAPPED, GO-SLIM]	TRINITY_DN4297_c0_g1_i5	Umi_contig00322	XP_035539068.1 laccase-22-like [Juglans regia]	XP_035539068.1	laccase-22-like	Juglans regia	5893	50	0	85.86	2	F:GO:0005507; F:GO:0016491	F:copper ion binding; F:oxidoreductase activity	EC:1	Oxidoreductases	IPR008972 (G3DSA:2.60.40.GENE3D); IPR011706 (PFAM); IPR001117 (PFAM); IPR008972 (G3DSA:2.60.40.GENE3D); IPR045087 (PANTHER); IPR034289 (CDD); IPR008972 (SUPERFAMILY); IPR008972 (SUPERFAMILY)	F:GO:0003824; F:GO:0005507; F:GO:0016491	F:catalytic activity; F:copper ion binding; F:oxidoreductase activity
[INTERPRO, BLASTED, MAPPED, GO-SLIM]	TRINITY_DN2948_c0_g1_i3	Umi_contig00323	XP_030496960.1 nuclear pore complex protein NUP155 [Cannabis sativa]	XP_030496960.1	nuclear pore complex protein NUP155	Cannabis sativa	5889	50	0	91.53	10	P:GO:0000972; P:GO:0006405; P:GO:0006606; P:GO:0017038; P:GO:0072657; F:GO:0016491; F:GO:0017056; C:GO:0005643; C:GO:0005773; C:GO:0005886	P:transcription-dependent tethering of RNA polymerase II gene DNA at nuclear periphery; P:RNA export from nucleus; P:protein import into nucleus; P:protein import; P:protein localization to membrane; F:oxidoreductase activity; F:structural constituent of nuclear pore; C:nuclear pore; C:vacuole; C:plasma membrane	EC:1	Oxidoreductases	G3DSA:1.25.40.440:FF:000002 (FUNFAM); G3DSA:1.25.40.450:FF:000003 (FUNFAM); IPR014908 (PFAM); G3DSA:1.20.58.1780 (GENE3D); IPR042537 (G3DSA:1.25.40.GENE3D); IPR042533 (G3DSA:1.25.40.GENE3D); IPR004870 (PANTHER)	P:GO:0000972; P:GO:0006403; P:GO:0006405; P:GO:0006606; P:GO:0006810; P:GO:0006886; P:GO:0006913; P:GO:0006996; P:GO:0008104; P:GO:0008104; P:GO:0009987; P:GO:0015031; P:GO:0015931; P:GO:0016043; P:GO:0017038; P:GO:0033036; P:GO:0033365; P:GO:0034504; P:GO:0045184; P:GO:0046907; P:GO:0050657; P:GO:0050658; P:GO:0051168; P:GO:0051169; P:GO:0051170; P:GO:0051179; P:GO:0051234; P:GO:0051236; P:GO:00…	P:transcription-dependent tethering of RNA polymerase II gene DNA at nuclear periphery; P:RNA localization; P:RNA export from nucleus; P:protein import into nucleus; P:transport; P:intracellular protein transport; P:nucleocytoplasmic transport; P:organelle organization; P:protein localization; P:protein localization; P:cellular process; P:protein transport; P:nucleobase-containing compound transp…
[INTERPRO, BLASTED, MAPPED, GO-SLIM]	TRINITY_DN1432_c0_g1_i9	Umi_contig00324	XP_015898746.3 pentatricopeptide repeat-containing protein At3g24000, mitochondrial-like [Ziziphus jujuba var. spinosa]	XP_015898746.3	pentatricopeptide repeat-containing protein At3g24000, mitochondrial-like	Ziziphus jujuba var. spinosa	5885	50	0	78.43	4	P:GO:0006139; F:GO:0003723; F:GO:0005515; C:GO:0016020	P:nucleobase-containing compound metabolic process; F:RNA binding; F:protein binding; C:membrane	---NA---	---NA---	G3DSA:1.25.40.10:FF:000338 (FUNFAM); G3DSA:1.25.40.10:FF:000090 (FUNFAM); G3DSA:1.25.40.10:FF:000196 (FUNFAM); G3DSA:1.25.40.10:FF:000196 (FUNFAM); IPR011990 (G3DSA:1.25.40.GENE3D); IPR011990 (G3DSA:1.25.40.GENE3D); IPR011990 (G3DSA:1.25.40.GENE3D); IPR002885 (PFAM); IPR002885 (PFAM); IPR046849 (PFAM); IPR002885 (NCBIFAM); IPR046848 (PFAM); IPR032867 (PFAM); IPR046960 (PANTHER); IPR002885 (PROSIT…	P:GO:0009451; F:GO:0003723; F:GO:0005515; F:GO:0008270	P:RNA modification; F:RNA binding; F:protein binding; F:zinc ion binding
[INTERPRO, BLASTED, MAPPED, GO-SLIM]	TRINITY_DN2998_c0_g1_i4	Umi_contig00325	XP_024022373.1 indole-3-acetaldehyde oxidase [Morus notabilis]	XP_024022373.1	indole-3-acetaldehyde oxidase	Morus notabilis	5884	50	0	82.96	8	P:GO:0015718; P:GO:0055085; F:GO:0005506; F:GO:0008028; F:GO:0016491; F:GO:0051536; F:GO:0071949; C:GO:0016020	P:monocarboxylic acid transport; P:transmembrane transport; F:iron ion binding; F:monocarboxylic acid transmembrane transporter activity; F:oxidoreductase activity; F:iron-sulfur cluster binding; F:FAD binding; C:membrane	EC:1	Oxidoreductases	G3DSA:3.30.390.50:FF:000003 (FUNFAM); G3DSA:3.30.365.10:FF:000001 (FUNFAM); G3DSA:3.10.20.30:FF:000012 (FUNFAM); G3DSA:1.10.150.120:FF:000006 (FUNFAM); G3DSA:3.30.390.50 (GENE3D); IPR008274 (PFAM); IPR000674 (PFAM); IPR012675 (G3DSA:3.10.20.GENE3D); G3DSA:3.30.365.10 (GENE3D); G3DSA:3.90.1170.50 (GENE3D); IPR002888 (PFAM); IPR002346 (PFAM); IPR005107 (PFAM); IPR001041 (PFAM); G3DSA:1.10.150.120 (…	F:GO:0003824; F:GO:0005506; F:GO:0016491; F:GO:0046872; F:GO:0050660; F:GO:0051536; F:GO:0071949	F:catalytic activity; F:iron ion binding; F:oxidoreductase activity; F:metal ion binding; F:flavin adenine dinucleotide binding; F:iron-sulfur cluster binding; F:FAD binding
[INTERPRO, BLASTED, MAPPED, GO-SLIM]	TRINITY_DN902_c0_g1_i6	Umi_contig00326	XP_052309621.1 retrovirus-related Pol polyprotein from transposon TNT 1-94 [Populus trichocarpa]	XP_052309621.1	retrovirus-related Pol polyprotein from transposon TNT 1-94	Populus trichocarpa	5877	50	0	61.08	2	P:GO:0006259; F:GO:0003676	P:DNA metabolic process; F:nucleic acid binding	---NA---	---NA---	IPR025724 (PFAM); PF14223 (PFAM); IPR001584 (PFAM); IPR013103 (PFAM); IPR036397 (G3DSA:3.30.420.GENE3D); G3DSA:4.10.60.10 (GENE3D); PTHR11439 (PANTHER); IPR001584 (PROSITE_PROFILES); IPR001878 (PROSITE_PROFILES); cd09272 (CDD); IPR043502 (SUPERFAMILY); IPR012337 (SUPERFAMILY); IPR036875 (SUPERFAMILY)	P:GO:0015074; F:GO:0003676; F:GO:0008270	P:DNA integration; F:nucleic acid binding; F:zinc ion binding
[INTERPRO, BLASTED, MAPPED, GO-SLIM]	TRINITY_DN958_c0_g1_i4	Umi_contig00327	XP_031255788.1 putative nuclease HARBI1 isoform X3 [Pistacia vera]	XP_031255788.1	putative nuclease HARBI1 isoform X3	Pistacia vera	5873	50	1.10949e-30	84.13	7	P:GO:0006810; P:GO:0009987; F:GO:0000166; F:GO:0005215; F:GO:0005515; C:GO:0005829; C:GO:0016020	P:transport; P:cellular process; F:nucleotide binding; F:transporter activity; F:protein binding; C:cytosol; C:membrane	EC:7	Translocases	mobidb-lite (MOBIDB_LITE); mobidb-lite (MOBIDB_LITE)	no GO terms	no GO terms
[INTERPRO, BLASTED, MAPPED, GO-SLIM]	TRINITY_DN7141_c0_g1_i7	Umi_contig00328	XP_030482001.1 histidine--tRNA ligase, cytoplasmic [Cannabis sativa]	XP_030482001.1	histidine--tRNA ligase, cytoplasmic	Cannabis sativa	5868	50	4.11913e-152	87.78	5	P:GO:0006414; P:GO:0032543; F:GO:0003824; C:GO:0005739; C:GO:0016020	P:translational elongation; P:mitochondrial translation; F:catalytic activity; C:mitochondrion; C:membrane	---NA---	---NA---	IPR045864 (G3DSA:3.30.930.GENE3D); G3DSA:1.20.200.10 (GENE3D); PTHR11476 (PANTHER); IPR008948 (SUPERFAMILY); IPR045864 (SUPERFAMILY)	P:GO:0006412; P:GO:0006414; P:GO:0006518; P:GO:0006807; P:GO:0008152; P:GO:0009058; P:GO:0009059; P:GO:0009987; P:GO:0010467; P:GO:0019538; P:GO:0019538; P:GO:0032543; P:GO:0034641; P:GO:0034645; P:GO:0043043; P:GO:0043170; P:GO:0043603; P:GO:0043604; P:GO:0044237; P:GO:0044238; P:GO:0044249; P:GO:0044260; P:GO:0044271; P:GO:0071704; P:GO:0140053; P:GO:1901564; P:GO:1901566; P:GO:1901576; F:GO:00…	P:translation; P:translational elongation; P:peptide metabolic process; P:nitrogen compound metabolic process; P:metabolic process; P:biosynthetic process; P:macromolecule biosynthetic process; P:cellular process; P:gene expression; P:protein metabolic process; P:protein metabolic process; P:mitochondrial translation; P:cellular nitrogen compound metabolic process; P:obsolete cellular macromolecu…
[INTERPRO, BLASTED, MAPPED, GO-SLIM]	TRINITY_DN5659_c0_g1_i1	Umi_contig00329	XP_024931645.1 protein CLMP1 isoform X1 [Ziziphus jujuba var. spinosa]	XP_024931645.1	protein CLMP1 isoform X1	Ziziphus jujuba var. spinosa	5862	50	0	85.59	1	F:GO:0005515	F:protein binding	---NA---	---NA---	G3DSA:3.10.20.90 (GENE3D); IPR000270 (PFAM); IPR011990 (G3DSA:1.25.40.GENE3D); mobidb-lite (MOBIDB_LITE); mobidb-lite (MOBIDB_LITE); mobidb-lite (MOBIDB_LITE); mobidb-lite (MOBIDB_LITE); mobidb-lite (MOBIDB_LITE); mobidb-lite (MOBIDB_LITE); mobidb-lite (MOBIDB_LITE); mobidb-lite (MOBIDB_LITE); mobidb-lite (MOBIDB_LITE); mobidb-lite (MOBIDB_LITE); mobidb-lite (MOBIDB_LITE); IPR044517 (PANTHER); IP…	F:GO:0005515	F:protein binding
[INTERPRO, BLASTED, MAPPED, GO-SLIM]	TRINITY_DN1780_c0_g1_i6	Umi_contig00330	XP_034901555.1 ATPase 10, plasma membrane-type [Populus alba]	XP_034901555.1	ATPase 10, plasma membrane-type	Populus alba	5859	50	0	96.66	7	P:GO:0051453; P:GO:0098771; P:GO:0120029; F:GO:0005524; F:GO:0008553; F:GO:0016887; C:GO:0005886	P:regulation of intracellular pH; P:inorganic ion homeostasis; P:proton export across plasma membrane; F:ATP binding; F:P-type proton-exporting transporter activity; F:ATP hydrolysis activity; C:plasma membrane	EC:7.1.3.1; EC:7.1.2.1; EC:3.6.1.15	H(+)-exporting diphosphatase; P-type H(+)-exporting transporter; Nucleoside-triphosphate phosphatase	PR00119 (PRINTS); IPR001757 (PRINTS); G3DSA:3.40.50.1000:FF:000211 (FUNFAM); G3DSA:2.70.150.10:FF:000004 (FUNFAM); G3DSA:1.20.1110.10:FF:000045 (FUNFAM); G3DSA:3.40.1110.10:FF:000004 (FUNFAM); G3DSA:1.20.1110.10 (GENE3D); IPR004014 (PFAM); G3DSA:6.10.140.890 (GENE3D); PF00122 (PFAM); IPR023214 (G3DSA:3.40.50.GENE3D); G3DSA:2.70.150.10 (GENE3D); IPR001757 (NCBIFAM); IPR023299 (G3DSA:3.40.1110.GENE…	P:GO:0006810; P:GO:0006811; P:GO:0006812; P:GO:0006873; P:GO:0006885; P:GO:0009987; P:GO:0019725; P:GO:0030003; P:GO:0030004; P:GO:0030641; P:GO:0034220; P:GO:0042592; P:GO:0048878; P:GO:0050801; P:GO:0051179; P:GO:0051234; P:GO:0051453; P:GO:0055067; P:GO:0055080; P:GO:0055082; P:GO:0055085; P:GO:0065007; P:GO:0065008; P:GO:0098655; P:GO:0098660; P:GO:0098662; P:GO:0098771; P:GO:0120029; P:GO:19…	P:transport; P:monoatomic ion transport; P:monoatomic cation transport; P:intracellular monoatomic ion homeostasis; P:regulation of pH; P:cellular process; P:cellular homeostasis; P:intracellular monoatomic cation homeostasis; P:obsolete cellular monovalent inorganic cation homeostasis; P:regulation of cellular pH; P:monoatomic ion transmembrane transport; P:homeostatic process; P:chemical homeos…
[INTERPRO, BLASTED, GO-SLIM]	TRINITY_DN5157_c0_g1_i2	Umi_contig00331	XP_008221472.1 protein VAC14 homolog [Prunus mume]	XP_008221472.1	protein VAC14 homolog	Prunus mume	5849	50	0	91.57	5	P:GO:0006661; P:GO:0033674; C:GO:0005886; C:GO:0010008; C:GO:0070772	P:phosphatidylinositol biosynthetic process; P:positive regulation of kinase activity; C:plasma membrane; C:endosome membrane; C:PAS complex	---NA---	---NA---	G3DSA:1.25.10.10:FF:000169 (FUNFAM); IPR021841 (PFAM); IPR011989 (G3DSA:1.25.10.GENE3D); mobidb-lite (MOBIDB_LITE); mobidb-lite (MOBIDB_LITE); mobidb-lite (MOBIDB_LITE); IPR026825 (PANTHER); IPR016024 (SUPERFAMILY)	P:GO:0006629; P:GO:0006644; P:GO:0006650; P:GO:0006661; P:GO:0006793; P:GO:0006796; P:GO:0008152; P:GO:0008610; P:GO:0008654; P:GO:0009058; P:GO:0009893; P:GO:0009987; P:GO:0010562; P:GO:0016310; P:GO:0019220; P:GO:0019222; P:GO:0019637; P:GO:0031323; P:GO:0031325; P:GO:0033674; P:GO:0042325; P:GO:0042327; P:GO:0043085; P:GO:0043549; P:GO:0044093; P:GO:0044237; P:GO:0044238; P:GO:0044249; P:GO:00…	P:lipid metabolic process; P:phospholipid metabolic process; P:glycerophospholipid metabolic process; P:phosphatidylinositol biosynthetic process; P:phosphorus metabolic process; P:phosphate-containing compound metabolic process; P:metabolic process; P:lipid biosynthetic process; P:phospholipid biosynthetic process; P:biosynthetic process; P:positive regulation of metabolic process; P:cellular pr…
[INTERPRO, BLASTED, MAPPED, GO-SLIM]	TRINITY_DN11462_c0_g1_i2	Umi_contig00332	XP_015883054.1 protein MIZU-KUSSEI 1 [Ziziphus jujuba var. spinosa]	XP_015883054.1	protein MIZU-KUSSEI 1	Ziziphus jujuba var. spinosa	5848	50	5.22085e-113	79.45	1	P:GO:0009606	P:tropism	---NA---	---NA---	IPR006460 (PFAM); IPR006460 (NCBIFAM); mobidb-lite (MOBIDB_LITE); mobidb-lite (MOBIDB_LITE); mobidb-lite (MOBIDB_LITE); IPR006460 (PANTHER)	P:GO:0010274	P:hydrotropism
[INTERPRO, BLASTED, MAPPED, GO-SLIM]	TRINITY_DN366_c0_g1_i2	Umi_contig00333	XP_015880486.2 DNA-directed RNA polymerase 2B, chloroplastic/mitochondrial [Ziziphus jujuba var. spinosa]	XP_015880486.2	DNA-directed RNA polymerase 2B, chloroplastic/mitochondrial	Ziziphus jujuba var. spinosa	5845	50	1.05302e-162	79.14	6	P:GO:0006390; F:GO:0003677; F:GO:0003899; C:GO:0000428; C:GO:0016020; C:GO:0098798	P:mitochondrial transcription; F:DNA binding; F:DNA-directed 5'-3' RNA polymerase activity; C:DNA-directed RNA polymerase complex; C:membrane; C:mitochondrial protein-containing complex	EC:2.7.7.6	DNA-directed RNA polymerase	G3DSA:1.10.1320.10:FF:000001 (FUNFAM); IPR029262 (PFAM); IPR037159 (G3DSA:1.10.1320.GENE3D); IPR002092 (PANTHER); IPR043502 (SUPERFAMILY)	P:GO:0000959; P:GO:0006139; P:GO:0006351; P:GO:0006390; P:GO:0006725; P:GO:0006807; P:GO:0008152; P:GO:0009058; P:GO:0009059; P:GO:0009987; P:GO:0010467; P:GO:0016070; P:GO:0018130; P:GO:0019438; P:GO:0032774; P:GO:0034641; P:GO:0034645; P:GO:0034654; P:GO:0043170; P:GO:0044237; P:GO:0044238; P:GO:0044249; P:GO:0044260; P:GO:0044271; P:GO:0046483; P:GO:0071704; P:GO:0090304; P:GO:0097659; P:GO:01…	P:mitochondrial RNA metabolic process; P:nucleobase-containing compound metabolic process; P:DNA-templated transcription; P:mitochondrial transcription; P:cellular aromatic compound metabolic process; P:nitrogen compound metabolic process; P:metabolic process; P:biosynthetic process; P:macromolecule biosynthetic process; P:cellular process; P:gene expression; P:RNA metabolic process; P:heterocycl…
[truncated: 51,174 more rows]

## Sheet: Table S2
Table S2. Differentially expressed genes from gene expression analysis for Dutch elm disease (DED)-susceptible elm genotype MDV1 at 6 hours post inoculation (hpi).
[truncated: 786 more rows]

[truncated: 12 more sheets: Table S3, Table S4, Table S5, Table S6, Table S7, Table S8, Table S9, Table S10, Table S11, Table S12, Table S13, Table S14]
